# Supplementary material for: 2-(Thio­phen-2-yl)-1-(thio­phen-2-ylmeth­yl)-1H-benzimidazole
Source: Acta Crystallogr Sect E Struct Rep Online. 2012 Jan 18;68(Pt 2):o420. doi: 10.1107/S1600536811055103 (PMC3275178; doi:10.1107/S1600536811055103)
Supplement: Supplementary file 1 [file e-68-0o420-sup1.cif]

##############################################################################
#                                                                            #
# This CIF contains the data in a paper accepted for publication in          #
# Acta Crystallographica Section E. It conforms to the requirements of       #
# Notes for Authors for Acta Crystallographica Section E, and has been       #
# peer reviewed under the auspices of the IUCr Commission on Journals.       #
#                                                                            #
# Full details of the Crystallographic Information File format               #
# are given in the paper "The Crystallographic Information File (CIF):       #
# a New Standard Archive File for Crystallography" by S. R. Hall, F. H.      #
# Allen and I. D. Brown [Acta Cryst. (1991), A47, 655-685].                  #
#                                                                            #
# The current version of the core CIF dictionary is obtainable from          #
# ftp://ftp.iucr.org/pub/cif_core.dic.                                       #
#                                                                            #
# Software is freely available for graphical display of the structure(s)     #
# in this CIF. For information consult the CIF software page                 #
# http://www.iucr.org/resources/cif/software.                                #
#                                                                            #
# This file may be used for bona fide research purposes within the           #
# scientific community so long as proper attribution is given to the journal # 
# article from which it was obtained.                                        #
#                                                                            #
##############################################################################
data_I
_audit_creation_method     SHELXL-97
_chemical_name_systematic
;
2-(Thiophen-2-yl)-1-(thiophen-2-ylmethyl)-1<i>H</i>-benzimidazole
;
_chemical_name_common     1-(thiophene-2-methyl)-2-(2-thiophene)benzimidazole
_chemical_formula_moiety     'C16 H12 N2 S2'
_chemical_formula_sum     'C16 H12 N2 S2'
_chemical_formula_iupac     'C16 H12 N2 S2'
_chemical_formula_weight     296.40
_chemical_melting_point     ?
_symmetry_cell_setting     monoclinic
_symmetry_space_group_name_H-M     'P 21/n'
_symmetry_space_group_name_Hall     '-P 2yn'
loop_
    _symmetry_equiv_pos_as_xyz
    'x, y, z'
    '-x+1/2, y+1/2, -z+1/2'
    '-x, -y, -z'
    'x-1/2, -y-1/2, z-1/2'
_cell_length_a     8.9859(13)
_cell_length_b     9.1601(11)
_cell_length_c     17.476(3)
_cell_angle_alpha     90.00
_cell_angle_beta     93.629(5)
_cell_angle_gamma     90.00
_cell_volume     1435.6(3)
_cell_formula_units_Z     4
_cell_measurement_reflns_used     2556
_cell_measurement_theta_min     2.3354
_cell_measurement_theta_max     23.9630
_cell_measurement_temperature     300(2)
_exptl_crystal_description     plate
_exptl_crystal_colour     'clear yellow'
_exptl_crystal_size_max     0.80
_exptl_crystal_size_mid     0.30
_exptl_crystal_size_min     0.10
_exptl_crystal_density_diffrn     1.371
_exptl_crystal_density_meas     ?
_exptl_crystal_density_method     'not measured'
_exptl_crystal_F_000     616
_exptl_absorpt_coefficient_mu     0.361
_exptl_absorpt_correction_type     multi-scan
_exptl_absorpt_process_details     '(SADABS; Bruker, 2008)'
_exptl_absorpt_correction_T_min     0.7612
_exptl_absorpt_correction_T_max     0.9648
_exptl_special_details     ?
_diffrn_ambient_temperature     300(2)
_diffrn_radiation_type     MoK\a
_diffrn_radiation_wavelength     0.71073
_diffrn_radiation_source     'fine-focus sealed tube'
_diffrn_radiation_monochromator     graphite
_diffrn_measurement_device_type     'Bruker SMART X2S benchtop'
_diffrn_measurement_method     '\w scans'
_diffrn_detector_area_resol_mean     ?
_diffrn_reflns_number     8857
_diffrn_reflns_av_R_equivalents     0.0330
_diffrn_reflns_av_sigmaI/netI     0.0327
_diffrn_reflns_theta_min     2.49
_diffrn_reflns_theta_max     25.04
_diffrn_reflns_theta_full     25.04
_diffrn_measured_fraction_theta_max     0.995
_diffrn_measured_fraction_theta_full     0.995
_diffrn_reflns_limit_h_min     -10
_diffrn_reflns_limit_h_max     10
_diffrn_reflns_limit_k_min     -10
_diffrn_reflns_limit_k_max     10
_diffrn_reflns_limit_l_min     -20
_diffrn_reflns_limit_l_max     20
_refine_special_details
;
Refinement of <i>F</i>^2^ against ALL reflections. The weighted <i>R</i>-factor
<i>wR</i> and goodness of fit <i>S</i> are based on <i>F</i>^2^, conventional
<i>R</i>-factors <i>R</i> are based on <i>F</i>, with <i>F</i> set to zero for
negative <i>F</i>^2^. The threshold expression of <i>F</i>^2^ >
\s(<i>F</i>^2^) is used only for calculating <i>R</i>-factors(gt) <i>etc</i>.
and is not relevant to the choice of reflections for refinement.
<i>R</i>-factors based on <i>F</i>^2^ are statistically about twice as large
as those based on <i>F</i>, and <i>R</i>- factors based on ALL data will be
even larger.
;
_reflns_number_total     2527
_reflns_number_gt     1942
_reflns_threshold_expression     I>2\s(I)
_refine_ls_structure_factor_coef     Fsqd
_refine_ls_matrix_type     full
_refine_ls_R_factor_all     0.0557
_refine_ls_R_factor_gt     0.0395
_refine_ls_wR_factor_gt     0.0950
_refine_ls_wR_factor_ref     0.1027
_refine_ls_goodness_of_fit_ref     1.051
_refine_ls_restrained_S_all     1.059
_refine_ls_number_reflns     2527
_refine_ls_number_parameters     210
_refine_ls_number_restraints     26
_refine_ls_hydrogen_treatment     mixed
_refine_ls_weighting_scheme     calc
_refine_ls_weighting_details
         'calc w=1/[\s^2^(Fo^2^)+(0.0518P)^2^+0.2347P] where P=(Fo^2^+2Fc^2^)/3'
_atom_sites_solution_hydrogens     geom
_atom_sites_solution_primary     direct
_atom_sites_solution_secondary     difmap
_refine_ls_shift/su_max     0.000
_refine_ls_shift/su_mean     0.000
_refine_diff_density_max     0.178
_refine_diff_density_min     -0.252
_refine_ls_extinction_method     none
_refine_ls_extinction_coef     ?
loop_
    _atom_type_symbol
    _atom_type_description
    _atom_type_scat_dispersion_real
    _atom_type_scat_dispersion_imag
    _atom_type_scat_source
    'C' 'C' 0.0033 0.0016
                         'International Tables Vol C Tables 4.2.6.8 and 6.1.1.4'
    'H' 'H' 0.0000 0.0000
                         'International Tables Vol C Tables 4.2.6.8 and 6.1.1.4'
    'N' 'N' 0.0061 0.0033
                         'International Tables Vol C Tables 4.2.6.8 and 6.1.1.4'
    'S' 'S' 0.1246 0.1234
                         'International Tables Vol C Tables 4.2.6.8 and 6.1.1.4'
_computing_data_collection     'APEX2 (Bruker, 2010)'
_computing_cell_refinement     'SAINT (Bruker, 2009)'
_computing_data_reduction     'SAINT (Bruker, 2009)'
_computing_structure_solution     'SHELXS97 (Sheldrick, 2008)'
_computing_structure_refinement     'SHELXL97 (Sheldrick, 2008)'
_computing_molecular_graphics     'XSHELL (Bruker, 2004)'
_computing_publication_material     'SHELXL97 (Sheldrick, 2008)'
loop_
    _atom_site_type_symbol
    _atom_site_label
    _atom_site_fract_x
    _atom_site_fract_y
    _atom_site_fract_z
    _atom_site_U_iso_or_equiv
    _atom_site_adp_type
    _atom_site_calc_flag
    _atom_site_refinement_flags
    _atom_site_occupancy
    _atom_site_symmetry_multiplicity
    _atom_site_disorder_assembly
    _atom_site_disorder_group
    S S1 0.21859(8) 0.28769(8) 0.08330(3) 0.0467(2) Uani d PD 0.916(2) 1 A 1
    C C9 0.0913(5) 0.3386(5) 0.2054(2) 0.0620(12) Uani d PD 0.916(2) 1 A 1
    H H9 0.0724 0.3488 0.2568 0.074 Uiso calc PR 0.916(2) 1 A 1
    C C10 -0.0188(4) 0.3558(5) 0.1464(2) 0.0648(10) Uani d PD 0.916(2) 1 A 1
    H H10 -0.1168 0.3819 0.1540 0.078 Uiso calc PR 0.916(2) 1 A 1
    C C11 0.0332(3) 0.3301(5) 0.07718(18) 0.0585(9) Uani d PD 0.916(2) 1 A 1
    H H11 -0.0251 0.3349 0.0313 0.070 Uiso calc PR 0.916(2) 1 A 1
    S S1' 0.0789(14) 0.3656(15) 0.2202(7) 0.0467(2) Uani d PD 0.084(2) 1 A 2
    C C9' 0.208(3) 0.300(4) 0.1075(11) 0.0620(12) Uani d PD 0.084(2) 1 A 2
    H H9' 0.2835 0.2677 0.0773 0.074 Uiso calc PR 0.084(2) 1 A 2
    C C11' -0.017(3) 0.384(6) 0.1320(15) 0.0585(9) Uani d PD 0.084(2) 1 A 2
    H H11' -0.1150 0.4159 0.1246 0.070 Uiso calc PR 0.084(2) 1 A 2
    C C10' 0.071(3) 0.344(6) 0.0747(16) 0.0648(10) Uani d PD 0.084(2) 1 A 2
    H H10' 0.0434 0.3457 0.0225 0.078 Uiso calc PR 0.084(2) 1 A 2
    S S2 0.18792(12) 0.42615(9) 0.47929(5) 0.0647(3) Uani d PD 0.903(2) 1 B 1
    C C14 0.2441(4) 0.1896(4) 0.41297(19) 0.0411(8) Uani d PD 0.903(2) 1 B 1
    H H14 0.2767 0.1211 0.3785 0.049 Uiso calc PR 0.903(2) 1 B 1
    C C15 0.1692(5) 0.1519(4) 0.4778(3) 0.0510(8) Uani d PD 0.903(2) 1 B 1
    H H15 0.1469 0.0563 0.4907 0.061 Uiso calc PR 0.903(2) 1 B 1
    C C16 0.1329(4) 0.2674(5) 0.51922(17) 0.0549(10) Uani d PD 0.903(2) 1 B 1
    H H16 0.0835 0.2618 0.5643 0.066 Uiso calc PR 0.903(2) 1 B 1
    S S2' 0.2508(19) 0.1572(12) 0.3994(8) 0.0647(3) Uani d PD 0.097(2) 1 B 2
    C C14' 0.187(3) 0.394(3) 0.4642(13) 0.0411(8) Uani d PD 0.097(2) 1 B 2
    H H14' 0.1810 0.4923 0.4762 0.049 Uiso calc PR 0.097(2) 1 B 2
    C C16' 0.146(5) 0.146(3) 0.478(2) 0.0549(10) Uani d PD 0.097(2) 1 B 2
    H H16' 0.1140 0.0590 0.4989 0.066 Uiso calc PR 0.097(2) 1 B 2
    C C15' 0.117(5) 0.280(4) 0.5038(19) 0.0510(8) Uani d PD 0.097(2) 1 B 2
    H H15' 0.0564 0.2969 0.5442 0.061 Uiso calc PR 0.097(2) 1 B 2
    N N1 0.41824(18) 0.32345(17) 0.29374(9) 0.0385(4) Uani d . 1 1 . .
    N N2 0.47184(19) 0.18925(19) 0.19147(9) 0.0453(4) Uani d . 1 1 . .
    C C1 0.5604(2) 0.2661(2) 0.31017(12) 0.0405(5) Uani d . 1 1 . .
    C C2 0.5918(2) 0.1839(2) 0.24593(12) 0.0450(5) Uani d . 1 1 . .
    C C3 0.7282(3) 0.1124(3) 0.24430(15) 0.0606(7) Uani d . 1 1 . .
    H H3 0.749(3) 0.062(3) 0.2051(14) 0.073 Uiso d . 1 1 . .
    C C4 0.8285(3) 0.1262(3) 0.30724(16) 0.0731(8) Uani d . 1 1 . .
    H H4 0.9203 0.0793 0.3071 0.088 Uiso calc R 1 1 . .
    C C5 0.7950(3) 0.2087(3) 0.37082(16) 0.0671(7) Uani d . 1 1 . .
    H H5 0.8650 0.2161 0.4122 0.081 Uiso calc R 1 1 . .
    C C6 0.6600(2) 0.2799(3) 0.37371(13) 0.0536(6) Uani d . 1 1 . .
    H H6 0.6369 0.3345 0.4162 0.064 Uiso calc R 1 1 . .
    C C7 0.3719(2) 0.2722(2) 0.22212(11) 0.0380(5) Uani d . 1 1 A .
    C C8 0.2290(2) 0.3058(2) 0.18189(11) 0.0398(5) Uani d D 1 1 . .
    C C12 0.3420(2) 0.4205(2) 0.34473(11) 0.0422(5) Uani d . 1 1 B .
    H H12A 0.2690 0.4782 0.3148 0.051 Uiso calc R 1 1 . .
    H H12B 0.4139 0.4870 0.3695 0.051 Uiso calc R 1 1 . .
    C C13 0.2649(2) 0.3368(2) 0.40501(10) 0.0374(5) Uani d D 1 1 . .
loop_
    _atom_site_aniso_label
    _atom_site_aniso_U_11
    _atom_site_aniso_U_22
    _atom_site_aniso_U_33
    _atom_site_aniso_U_12
    _atom_site_aniso_U_13
    _atom_site_aniso_U_23
    S1 0.0584(4) 0.0489(4) 0.0324(4) 0.0037(3) 0.0007(3) -0.0022(3)
    C9 0.0552(18) 0.079(3) 0.053(2) 0.0069(17) 0.0129(16) -0.0182(18)
    C10 0.0447(14) 0.078(3) 0.071(2) 0.0102(15) -0.0007(15) -0.0031(18)
    C11 0.0576(19) 0.0612(18) 0.0542(16) 0.0000(18) -0.0167(15) -0.0041(14)
    S1' 0.0584(4) 0.0489(4) 0.0324(4) 0.0037(3) 0.0007(3) -0.0022(3)
    C9' 0.0552(18) 0.079(3) 0.053(2) 0.0069(17) 0.0129(16) -0.0182(18)
    C11' 0.0576(19) 0.0612(18) 0.0542(16) 0.0000(18) -0.0167(15) -0.0041(14)
    C10' 0.0447(14) 0.078(3) 0.071(2) 0.0102(15) -0.0007(15) -0.0031(18)
    S2 0.0900(6) 0.0564(6) 0.0515(5) -0.0007(4) 0.0340(4) -0.0160(3)
    C14 0.0445(14) 0.044(2) 0.0355(19) 0.0040(14) 0.0106(13) -0.0070(13)
    C15 0.045(2) 0.0523(16) 0.0560(16) -0.0033(12) 0.0097(14) 0.0101(13)
    C16 0.0478(17) 0.083(2) 0.0345(17) 0.0014(15) 0.0113(15) 0.0023(15)
    S2' 0.0900(6) 0.0564(6) 0.0515(5) -0.0007(4) 0.0340(4) -0.0160(3)
    C14' 0.0445(14) 0.044(2) 0.0355(19) 0.0040(14) 0.0106(13) -0.0070(13)
    C16' 0.0478(17) 0.083(2) 0.0345(17) 0.0014(15) 0.0113(15) 0.0023(15)
    C15' 0.045(2) 0.0523(16) 0.0560(16) -0.0033(12) 0.0097(14) 0.0101(13)
    N1 0.0465(9) 0.0396(9) 0.0300(9) -0.0002(8) 0.0080(7) -0.0035(7)
    N2 0.0478(10) 0.0536(11) 0.0354(10) 0.0049(8) 0.0092(8) -0.0070(8)
    C1 0.0421(11) 0.0424(12) 0.0375(12) -0.0069(9) 0.0068(9) 0.0027(9)
    C2 0.0428(11) 0.0526(13) 0.0405(12) 0.0011(10) 0.0106(10) 0.0035(10)
    C3 0.0491(14) 0.0785(18) 0.0558(16) 0.0117(13) 0.0157(12) -0.0021(13)
    C4 0.0437(13) 0.100(2) 0.076(2) 0.0125(14) 0.0076(14) 0.0171(17)
    C5 0.0483(14) 0.090(2) 0.0617(17) -0.0087(13) -0.0084(12) 0.0143(15)
    C6 0.0548(14) 0.0645(15) 0.0411(13) -0.0096(11) -0.0009(11) 0.0010(11)
    C7 0.0458(11) 0.0380(11) 0.0309(11) -0.0025(9) 0.0088(9) 0.0011(9)
    C8 0.0463(11) 0.0373(11) 0.0360(11) -0.0022(9) 0.0036(9) 0.0019(9)
    C12 0.0575(12) 0.0360(11) 0.0341(11) 0.0022(9) 0.0108(10) -0.0061(9)
    C13 0.0398(10) 0.0423(12) 0.0303(10) 0.0048(9) 0.0046(9) -0.0055(9)
_geom_special_details
;
All e.s.d.'s (except the e.s.d. in the dihedral angle between two l.s. planes)
are estimated using the full covariance matrix. The cell e.s.d.'s are taken
into account individually in the estimation of e.s.d.'s in distances, angles
and torsion angles; correlations between e.s.d.'s in cell parameters are only
used when they are defined by crystal symmetry. An approximate (isotropic)
treatment of cell e.s.d.'s is used for estimating e.s.d.'s involving l.s.
planes.
;
loop_
    _geom_bond_atom_site_label_1
    _geom_bond_atom_site_label_2
    _geom_bond_site_symmetry_2
    _geom_bond_distance
    _geom_bond_publ_flag
    S1 C11 . 1.708(3) ?
    S1 C8 . 1.728(2) ?
    C9 C8 . 1.362(4) ?
    C9 C10 . 1.392(5) ?
    C9 H9 . 0.9300 ?
    C10 C11 . 1.345(4) ?
    C10 H10 . 0.9300 ?
    C11 H11 . 0.9300 ?
    S1' C8 . 1.638(10) ?
    S1' C11' . 1.726(14) ?
    C9' C8 . 1.303(19) ?
    C9' C10' . 1.39(2) ?
    C9' H9' . 0.9300 ?
    C11' C10' . 1.366(19) ?
    C11' H11' . 0.9300 ?
    C10' H10' . 0.9300 ?
    S2 C16 . 1.700(4) ?
    S2 C13 . 1.7166(18) ?
    C14 C13 . 1.370(4) ?
    C14 C15 . 1.397(4) ?
    C14 H14 . 0.9300 ?
    C15 C16 . 1.334(4) ?
    C15 H15 . 0.9300 ?
    C16 H16 . 0.9300 ?
    S2' C13 . 1.653(10) ?
    S2' C16' . 1.711(15) ?
    C14' C13 . 1.388(17) ?
    C14' C15' . 1.42(2) ?
    C14' H14' . 0.9300 ?
    C16' C15' . 1.345(19) ?
    C16' H16' . 0.9300 ?
    C15' H15' . 0.9300 ?
    N1 C7 . 1.377(2) ?
    N1 C1 . 1.394(3) ?
    N1 C12 . 1.460(2) ?
    N2 C7 . 1.316(2) ?
    N2 C2 . 1.393(3) ?
    C1 C6 . 1.387(3) ?
    C1 C2 . 1.395(3) ?
    C2 C3 . 1.392(3) ?
    C3 C4 . 1.383(4) ?
    C3 H3 . 0.86(2) ?
    C4 C5 . 1.393(4) ?
    C4 H4 . 0.9300 ?
    C5 C6 . 1.381(3) ?
    C5 H5 . 0.9300 ?
    C6 H6 . 0.9300 ?
    C7 C8 . 1.457(3) ?
    C12 C13 . 1.507(3) ?
    C12 H12A . 0.9700 ?
    C12 H12B . 0.9700 ?
loop_
    _geom_angle_atom_site_label_1
    _geom_angle_atom_site_label_2
    _geom_angle_atom_site_label_3
    _geom_angle_site_symmetry_1
    _geom_angle_site_symmetry_3
    _geom_angle
    _geom_angle_publ_flag
    C11 S1 C8 . . 91.82(13) ?
    C8 C9 C10 . . 114.7(3) ?
    C8 C9 H9 . . 122.6 ?
    C10 C9 H9 . . 122.6 ?
    C11 C10 C9 . . 112.0(3) ?
    C11 C10 H10 . . 124.0 ?
    C9 C10 H10 . . 124.0 ?
    C10 C11 S1 . . 112.1(2) ?
    C10 C11 H11 . . 123.9 ?
    S1 C11 H11 . . 123.9 ?
    C8 S1' C11' . . 92.6(11) ?
    C8 C9' C10' . . 118(2) ?
    C8 C9' H9' . . 121.1 ?
    C10' C9' H9' . . 121.1 ?
    C10' C11' S1' . . 110.5(16) ?
    C10' C11' H11' . . 124.7 ?
    S1' C11' H11' . . 124.7 ?
    C11' C10' C9' . . 108(2) ?
    C11' C10' H10' . . 125.8 ?
    C9' C10' H10' . . 125.8 ?
    C16 S2 C13 . . 92.54(14) ?
    C13 C14 C15 . . 113.6(3) ?
    C13 C14 H14 . . 123.2 ?
    C15 C14 H14 . . 123.2 ?
    C16 C15 C14 . . 113.1(3) ?
    C16 C15 H15 . . 123.5 ?
    C14 C15 H15 . . 123.5 ?
    C15 C16 S2 . . 111.6(2) ?
    C15 C16 H16 . . 124.2 ?
    S2 C16 H16 . . 124.2 ?
    C13 S2' C16' . . 93.3(11) ?
    C13 C14' C15' . . 110.4(19) ?
    C13 C14' H14' . . 124.8 ?
    C15' C14' H14' . . 124.8 ?
    C15' C16' S2' . . 110.1(16) ?
    C15' C16' H16' . . 124.9 ?
    S2' C16' H16' . . 124.9 ?
    C16' C15' C14' . . 114(2) ?
    C16' C15' H15' . . 123.1 ?
    C14' C15' H15' . . 123.1 ?
    C7 N1 C1 . . 106.23(16) ?
    C7 N1 C12 . . 129.49(17) ?
    C1 N1 C12 . . 124.27(17) ?
    C7 N2 C2 . . 105.12(16) ?
    C6 C1 N1 . . 131.82(19) ?
    C6 C1 C2 . . 122.7(2) ?
    N1 C1 C2 . . 105.49(18) ?
    C3 C2 N2 . . 130.3(2) ?
    C3 C2 C1 . . 119.6(2) ?
    N2 C2 C1 . . 110.09(17) ?
    C4 C3 C2 . . 118.1(2) ?
    C4 C3 H3 . . 121.3(18) ?
    C2 C3 H3 . . 120.6(18) ?
    C3 C4 C5 . . 121.4(2) ?
    C3 C4 H4 . . 119.3 ?
    C5 C4 H4 . . 119.3 ?
    C6 C5 C4 . . 121.3(2) ?
    C6 C5 H5 . . 119.3 ?
    C4 C5 H5 . . 119.3 ?
    C5 C6 C1 . . 116.8(2) ?
    C5 C6 H6 . . 121.6 ?
    C1 C6 H6 . . 121.6 ?
    N2 C7 N1 . . 113.07(18) ?
    N2 C7 C8 . . 121.92(18) ?
    N1 C7 C8 . . 125.00(17) ?
    C9' C8 C9 . . 103.6(14) ?
    C9' C8 C7 . . 122.6(13) ?
    C9 C8 C7 . . 133.7(2) ?
    C9' C8 S1' . . 110.7(13) ?
    C9 C8 S1' . . 10.0(6) ?
    C7 C8 S1' . . 126.6(5) ?
    C9' C8 S1 . . 6.0(13) ?
    C9 C8 S1 . . 109.2(2) ?
    C7 C8 S1 . . 116.84(14) ?
    S1' C8 S1 . . 116.5(5) ?
    N1 C12 C13 . . 111.81(16) ?
    N1 C12 H12A . . 109.3 ?
    C13 C12 H12A . . 109.3 ?
    N1 C12 H12B . . 109.3 ?
    C13 C12 H12B . . 109.3 ?
    H12A C12 H12B . . 107.9 ?
    C14 C13 C14' . . 102.4(12) ?
    C14 C13 C12 . . 130.06(19) ?
    C14' C13 C12 . . 127.4(11) ?
    C14 C13 S2' . . 10.1(5) ?
    C14' C13 S2' . . 112.2(12) ?
    C12 C13 S2' . . 120.1(4) ?
    C14 C13 S2 . . 109.18(17) ?
    C14' C13 S2 . . 8.3(11) ?
    C12 C13 S2 . . 120.76(15) ?
    S2' C13 S2 . . 119.1(4) ?
loop_
    _geom_hbond_atom_site_label_D
    _geom_hbond_atom_site_label_H
    _geom_hbond_atom_site_label_A
    _geom_hbond_site_symmetry_A
    _geom_hbond_distance_DH
    _geom_hbond_distance_HA
    _geom_hbond_distance_DA
    _geom_hbond_angle_DHA
    _geom_hbond_publ_flag
    C16 H16 N2 4_566 0.93 2.54 3.445(4) 166 yes
_iucr_refine_instructions_details
;
TITL scan_0m_P21_n in P2(1)/n
CELL 0.71073 8.9859 9.1601 17.4764 90.000 93.629 90.000
ZERR 4.00 0.0013 0.0011 0.0026 0.000 0.005 0.000
LATT 1
SYMM -x+1/2, y+1/2, -z+1/2
SFAC C  H  N  S
UNIT 64  48  8  8
L.S. 10
ACTA
BOND $H
FMAP 2
PLAN 20
eadp C16 C16'
eadp C15 C15'
eadp C14 C14'
eadp C9 C9'
eadp C10 C10'
eadp C11 C11'
eadp s2 s2'
eadp s1 s1'
SADI C8 C9 C8 C9'
SADI S1 C8 S1' C8
SADI S1 C11 S1' C11'
SADI C9 C10 C9' C10'
SADI C10 C11 C10' C11'
SADI C13 C14 C13 C14'
SADI C14 C15 C14' C15'
SADI C15 C16 C15' C16'
SADI S2 C13 S2' C13
SADI S2 C16 S2' C16'
SADI C8 C11 C8 C11'
SADI C8 C10 C8 C10'
SADI C13 C16 C13 C16'
SADI C13 C15 C13 C15'
rem DFIX 1.38 C8 C9' C10' C11' C13 C14' C15' C16'
rem DFIX 1.43 C9' C10' C14' C15'
DFIX 1.70 S1' C8 S1' C11' S2' C13 S2' C16'
MPLA 9 C7 N1 C1 C6 C5 C4 C3 C2 N2
MPLA 5 C8 S1 C11 C10 C9
MPLA 5 C13 S2 C16 C15 C14
MPLA 9 C7 N1 C1 C6 C5 C4 C3 C2 N2
mpla 5 c8 s1 c11 c10 c9
mpla 5 c8 s1' c11' c10' c9'
mpla 5 c13 s2 c16 c15 c14
mpla 5 c13 s2' c16' c15' c14'
eqiv $6 0.5+x, 0.5-y, 0.5+z
eqiv $5 0.5-x, 0.5+y, 0.5-z
eqiv $4 x+0.5, -y+0.5, z-0.5
eqiv $3 1-x, 1-y, 1-z
EQIV $1 x+0.5, -y-0.5, z-0.5
EQIV $2 x+0.5, -y+0.5, z-0.5
rem RTAB instructions to generate potential H-bond table (HBND)
RTAB Hbnd N2 C16_$2
rtab Hbnd N2 H16_$2
rtab Hbnd S2 C6_$3
rtab Hbnd S2 H6_$3
rtab Hbnd S1 C16_$4
rtab Hbnd S1 H16_$4
rtab Hbnd S1' C14_$5
rtab Hbnd S1' H14_$5
rtab Hbnd S2' C11_$6
rtab Hbnd S2' H11_$6
rem RTAB instructions to generate potential H-bond angles (HANG)
rtab Hang N2 H16_$2 C16_$2
rtab Hang S2 H6_$3 C6_$3
rtab Hang S1 H16_$4 C16_$4
rtab Hang S1' H14_$5 C14_$5
rtab Hang S2' H11_$6 C11_$6
SIZE 0.100 0.300 0.800
TEMP 27.000
FLAT C8 S1 C9 C10 C11
FLAT C8 S1' C9' C10' C11'
FLAT C13 S2 C14 C15 C16
FLAT C13 S2' C14' C15' C16'
WGHT    0.051800    0.234700
FVAR       0.17380   0.91630   0.90296
PART 1  21.00
S1    4    0.218588    0.287690    0.083300    21.00000    0.05843    0.04887 =
         0.03240   -0.00225    0.00071    0.00371
C9    1    0.091311    0.338636    0.205411    21.00000    0.05518    0.07884 =
         0.05321   -0.01815    0.01292    0.00686
AFIX  43
H9    2    0.072353    0.348815    0.256839    21.00000   -1.20000
AFIX   0
C10   1   -0.018833    0.355790    0.146416    21.00000    0.04469    0.07830 =
         0.07076   -0.00311   -0.00073    0.01020
AFIX  43
H10   2   -0.116825    0.381919    0.153988    21.00000   -1.20000
AFIX   0
C11   1    0.033151    0.330126    0.077177    21.00000    0.05765    0.06116 =
         0.05416   -0.00412   -0.01674    0.00000
AFIX  43
H11   2   -0.025089    0.334930    0.031324    21.00000   -1.20000
AFIX   0
PART 2  -21.00
S1'   4    0.078881    0.365582    0.220230   -21.00000    0.05843    0.04887 =
         0.03240   -0.00225    0.00071    0.00371
C9'   1    0.208434    0.300051    0.107474   -21.00000    0.05518    0.07884 =
         0.05321   -0.01815    0.01292    0.00686
AFIX  43
H9'   2    0.283450    0.267689    0.077323   -21.00000   -1.20000
AFIX   0
C11'  1   -0.017069    0.383623    0.132048   -21.00000    0.05765    0.06116 =
         0.05416   -0.00412   -0.01674    0.00000
AFIX  43
H11'  2   -0.115034    0.415941    0.124640   -21.00000   -1.20000
AFIX   0
C10'  1    0.070938    0.343816    0.074661   -21.00000    0.04469    0.07830 =
         0.07076   -0.00311   -0.00073    0.01020
AFIX  43
H10'  2    0.043426    0.345709    0.022467   -21.00000   -1.20000
AFIX   0
Part 0
Part 1 31.00
S2    4    0.187921    0.426149    0.479293    31.00000    0.08999    0.05638 =
         0.05149   -0.01604    0.03400   -0.00066
C14   1    0.244081    0.189564    0.412969    31.00000    0.04450    0.04431 =
         0.03554   -0.00702    0.01060    0.00404
AFIX  43
H14   2    0.276748    0.121122    0.378480    31.00000   -1.20000
AFIX   0
C15   1    0.169180    0.151937    0.477777    31.00000    0.04547    0.05233 =
         0.05599    0.01005    0.00970   -0.00331
AFIX  43
H15   2    0.146929    0.056255    0.490704    31.00000   -1.20000
AFIX   0
C16   1    0.132854    0.267400    0.519219    31.00000    0.04784    0.08329 =
         0.03454    0.00232    0.01132    0.00140
AFIX  43
H16   2    0.083544    0.261751    0.564335    31.00000   -1.20000
AFIX   0
Part 2 -31.00
S2'   4    0.250778    0.157217    0.399352   -31.00000    0.08999    0.05638 =
         0.05149   -0.01604    0.03400   -0.00066
C14'  1    0.186714    0.393653    0.464214   -31.00000    0.04450    0.04431 =
         0.03554   -0.00702    0.01060    0.00404
AFIX  43
H14'  2    0.180975    0.492319    0.476222   -31.00000   -1.20000
AFIX   0
C16'  1    0.146068    0.145619    0.477574   -31.00000    0.04784    0.08329 =
         0.03454    0.00232    0.01132    0.00140
AFIX  43
H16'  2    0.114006    0.058979    0.498867   -31.00000   -1.20000
AFIX   0
C15'  1    0.116853    0.280039    0.503803   -31.00000    0.04547    0.05233 =
         0.05599    0.01005    0.00970   -0.00331
AFIX  43
H15'  2    0.056420    0.296883    0.544170   -31.00000   -1.20000
AFIX   0
PART 0
N1    3    0.418241    0.323452    0.293745    11.00000    0.04652    0.03958 =
         0.03001   -0.00354    0.00796   -0.00020
N2    3    0.471836    0.189250    0.191465    11.00000    0.04778    0.05361 =
         0.03542   -0.00703    0.00917    0.00491
C1    1    0.560405    0.266110    0.310169    11.00000    0.04206    0.04235 =
         0.03755    0.00265    0.00676   -0.00695
C2    1    0.591844    0.183946    0.245929    11.00000    0.04280    0.05261 =
         0.04047    0.00355    0.01057    0.00108
C3    1    0.728235    0.112423    0.244304    11.00000    0.04905    0.07854 =
         0.05581   -0.00214    0.01570    0.01166
H3    2    0.749318    0.062047    0.205109    11.00000   -1.20000
C4    1    0.828508    0.126161    0.307244    11.00000    0.04369    0.09975 =
         0.07634    0.01713    0.00761    0.01255
AFIX  43
H4    2    0.920278    0.079252    0.307117    11.00000   -1.20000
AFIX   0
C5    1    0.795014    0.208745    0.370823    11.00000    0.04833    0.08989 =
         0.06168    0.01434   -0.00843   -0.00866
AFIX  43
H5    2    0.865002    0.216115    0.412179    11.00000   -1.20000
AFIX   0
C6    1    0.660000    0.279911    0.373710    11.00000    0.05483    0.06451 =
         0.04106    0.00101   -0.00092   -0.00956
AFIX  43
H6    2    0.636943    0.334503    0.416238    11.00000   -1.20000
AFIX   0
C7    1    0.371860    0.272205    0.222116    11.00000    0.04575    0.03803 =
         0.03093    0.00106    0.00882   -0.00253
C8    1    0.229015    0.305773    0.181893    11.00000    0.04628    0.03731 =
         0.03597    0.00190    0.00362   -0.00218
C12   1    0.341980    0.420494    0.344730    11.00000    0.05753    0.03600 =
         0.03408   -0.00611    0.01084    0.00218
AFIX  23
H12A  2    0.268978    0.478217    0.314750    11.00000   -1.20000
H12B  2    0.413903    0.486970    0.369532    11.00000   -1.20000
AFIX   0
C13   1    0.264875    0.336822    0.405010    11.00000    0.03976    0.04226 =
         0.03034   -0.00553    0.00465    0.00481
HKLF 4 1 1 0 0 0 1 0 0 0 1
REM  scan_0m_P21_n in P2(1)/n
REM R1 =  0.0395 for   1942 Fo > 4sig(Fo)  and  0.0557 for all   2527 data
REM    210 parameters refined using     26 restraints
END
WGHT      0.0518      0.2348
REM Highest difference peak  0.178,  deepest hole -0.252,  1-sigma level  0.047
Q1    1   0.1367  0.4228  0.4370  11.00000  0.05    0.18
Q2    1   0.2831  0.4225  0.4744  11.00000  0.05    0.15
Q3    1   0.0549  0.4426 -0.0367  11.00000  0.05    0.15
Q4    1   0.2211  0.2722  0.3969  11.00000  0.05    0.14
Q5    1   0.3918  0.0416  0.1586  11.00000  0.05    0.14
Q6    1   0.9089 -0.0604  0.3056  11.00000  0.05    0.14
Q7    1   0.9934 -0.0693  0.3624  11.00000  0.05    0.14
Q8    1   0.5935  0.3620  0.4355  11.00000  0.05    0.14
Q9    1   0.8949 -0.0295  0.3215  11.00000  0.05    0.13
Q10   1   0.2568  0.6373  0.2776  11.00000  0.05    0.13
Q11   1   0.2622  0.5359  0.5018  11.00000  0.05    0.13
Q12   1   0.1833  0.3562  0.5189  11.00000  0.05    0.13
Q13   1   0.7366  0.2812  0.3719  11.00000  0.05    0.12
Q14   1   0.1875  0.5023  0.2731  11.00000  0.05    0.12
Q15   1   0.5071  0.4504  0.3977  11.00000  0.05    0.12
Q16   1   0.1414  0.1227  0.6482  11.00000  0.05    0.12
Q17   1   0.1738  0.2566  0.1971  11.00000  0.05    0.12
Q18   1   0.5761  0.5216  0.4567  11.00000  0.05    0.11
Q19   1   0.4981  0.5660  0.3001  11.00000  0.05    0.11
Q20   1   0.2969  0.4830  0.2197  11.00000  0.05    0.11
;
data_global
_journal_date_recd_electronic     2011-10-18
_journal_date_accepted     2011-12-21
_journal_name_full     'Acta Crystallographica, Section E'
_journal_year     2012
_journal_volume     68
_journal_issue      2
_journal_page_first     o420
_journal_page_last     o420
_journal_paper_category     QO
_journal_paper_doi     10.1107/S1600536811055103
_journal_coeditor_code     LH5359
_publ_contact_author_name     'David K. Geiger'
_publ_contact_author_address
;
Department of Chemistry
State University of New York-College at Geneseo
1 College Circle
Geneseo
NY 14454
USA
;
_publ_contact_author_email     'geiger@geneseo.edu'
_publ_contact_author_fax     '585.245.5288'
_publ_contact_author_phone     '585.245.5452'
_publ_section_title
;
2-(Thiophen-2-yl)-1-(thiophen-2-ylmethyl)-1<i>H</i>-benzimidazole
;
loop_
    _publ_author_name
    _publ_author_footnote
    _publ_author_address
    'Geiger, David K.' .
;
Department of Chemistry
State University of New York-College at Geneseo
1 College Circle
Geneseo, NY 14454
USA
;
    'Geiger, H. Cristina' .
;
Department of Chemistry
State University of New York-College at Geneseo
1 College Circle
Geneseo, NY 14454
USA
;
    'Williams, Leo' .
;
Department of Chemistry
State University of New York-College at Geneseo
1 College Circle
Geneseo, NY 14454
USA
;
    'Noll, Bruce C.' .
;
Chemical Crystallography
Bruker AXS Inc.
5465 East Cheryl Parkway
Madison
Wisconsin
53711
USA
and
7517 East Pass
Madison
Wisconsin
53719
USA
;
