# Supplementary material for: 2-(Thio­phen-2-yl)-1-(thio­phen-2-ylmeth­yl)-1H-benzimidazole
Source: Acta Crystallogr Sect E Struct Rep Online. 2012 Jan 18;68(Pt 2):o420. doi: 10.1107/S1600536811055103 (PMC3275178; doi:10.1107/S1600536811055103)
Supplement: Supplementary file 3 [file e-68-0o420-Isup3.hkl]

# 
# h,k,l, Fc-squared, Fo-squared, sigma(Fo-squared) and status flag 
# 
data_I
_shelx_title ' scan_0m_P21_n in P2(1)/n' 
_shelx_refln_list_code          4 
_shelx_F_calc_maximum      197.02 
_exptl_crystal_F_000       616.00 
_reflns_d_resolution_high  0.8395 
 
loop_ 
 _symmetry_equiv_pos_as_xyz 
 'x, y, z' 
 '-x+1/2, y+1/2, -z+1/2' 
 '-x, -y, -z' 
 'x-1/2, -y-1/2, z-1/2' 
 
_cell_length_a     8.9859 
_cell_length_b     9.1601 
_cell_length_c    17.4764 
_cell_angle_alpha  90.000 
_cell_angle_beta   93.629 
_cell_angle_gamma  90.000 
 
_shelx_F_squared_multiplier     1.000 
 
loop_ 
 _refln_index_h 
 _refln_index_k 
 _refln_index_l 
 _refln_F_squared_calc 
 _refln_F_squared_meas 
 _refln_F_squared_sigma 
 _refln_observed_status 
   2   0   0    12592.83    12131.36    153.82 o 
   4   0   0      718.45      770.89     12.11 o 
   6   0   0       89.58       85.53      6.46 o 
   8   0   0        7.30        6.41      3.41 o 
  10   0   0        1.56        8.91      4.60 o 
   1   1   0      955.26      956.43      8.39 o 
   2   1   0     3703.08     3617.18     31.81 o 
   3   1   0      261.35      282.19      3.65 o 
   4   1   0      657.10      656.42      9.12 o 
   5   1   0      406.27      389.54      7.61 o 
   6   1   0      285.13      279.70      7.26 o 
   7   1   0      132.26      113.91      4.78 o 
   8   1   0      246.80      262.43      7.34 o 
   9   1   0       69.30       66.87      4.78 o 
  10   1   0        0.43       -0.91      2.79 o 
   0   2   0    38816.17    32197.64    936.77 o 
   1   2   0    16954.86    15493.17    146.51 o 
   2   2   0      129.49      141.20      2.07 o 
   3   2   0      163.22      188.14      5.80 o 
   4   2   0      253.14      251.06      4.18 o 
   5   2   0       72.04       92.27      4.18 o 
   6   2   0      538.15      562.67     12.85 o 
   7   2   0       59.56       48.47      3.34 o 
   8   2   0       51.08       58.53      5.28 o 
   9   2   0      146.75      168.89      9.57 o 
  10   2   0        4.66        4.45      3.17 o 
   1   3   0     1316.00     1318.49     15.71 o 
   2   3   0      166.99      173.14      4.28 o 
   3   3   0     1640.28     1756.84     17.77 o 
   4   3   0       37.42       38.50      1.59 o 
   5   3   0       44.98       47.77      1.99 o 
   6   3   0        2.38        2.81      1.63 o 
   7   3   0       68.53       65.07      3.69 o 
   8   3   0        0.05        1.62      2.12 o 
   9   3   0      139.33      150.65     10.13 o 
  10   3   0        0.94       -1.33      5.79 o 
   0   4   0      198.27      207.32      4.87 o 
   1   4   0      131.50      137.39      3.04 o 
   2   4   0       16.69        9.52      1.36 o 
   3   4   0       48.14       54.59      1.70 o 
   4   4   0       51.44       53.14      1.82 o 
   5   4   0      480.16      481.49      6.70 o 
   6   4   0       34.57       39.00      2.96 o 
   7   4   0      589.79      574.75     10.91 o 
   8   4   0        5.99        3.62      3.26 o 
   9   4   0       34.53       41.94     14.40 o 
   1   5   0       12.48       10.94      1.38 o 
   2   5   0      121.78      119.78      2.66 o 
   3   5   0       90.54       97.89      5.50 o 
   4   5   0      122.18      121.90      4.87 o 
   5   5   0       35.22       35.51      2.78 o 
   6   5   0      232.38      244.07      5.95 o 
   7   5   0        7.03        2.98      3.86 o 
   8   5   0        0.29        3.42      4.11 o 
   9   5   0       21.71       28.47     11.92 o 
   0   6   0       28.11       28.23      2.65 o 
   1   6   0     1004.15      945.84     12.18 o 
   2   6   0      386.85      381.45      6.00 o 
   3   6   0      184.89      171.91      4.19 o 
   4   6   0      213.81      229.25      8.85 o 
   5   6   0        1.59        2.96      3.08 o 
   6   6   0      281.76      311.21     12.19 o 
   7   6   0       19.22       18.37      6.46 o 
   8   6   0       29.11       36.45      6.06 o 
   1   7   0        2.17        2.61      1.28 o 
   2   7   0        0.00        1.75      2.39 o 
   3   7   0      349.73      344.88     10.35 o 
   4   7   0       28.34       18.26      3.63 o 
   5   7   0      360.19      352.48     15.42 o 
   6   7   0       23.11       30.08      7.12 o 
   7   7   0      113.96      131.28     10.59 o 
   8   7   0        0.07        4.34      4.64 o 
   0   8   0      744.83      777.66     16.66 o 
   1   8   0      517.15      546.25     14.34 o 
   2   8   0      138.45      135.11      9.12 o 
   3   8   0      261.59      286.28     14.26 o 
   4   8   0       72.59       74.15      6.11 o 
   5   8   0       38.58       35.66      5.22 o 
   6   8   0       17.88       16.84      4.76 o 
   7   8   0        5.01        1.44      4.60 o 
   1   9   0       29.64       39.54      4.95 o 
   2   9   0        3.08       -0.90      6.29 o 
   3   9   0       12.81        9.17      3.66 o 
   4   9   0       97.57       96.55      7.53 o 
   5   9   0       16.26       23.55      5.26 o 
   6   9   0       23.50       30.95      6.06 o 
   2  10   0       61.64       56.28      6.95 o 
   3  10   0       31.94       35.70     13.74 o 
   4  10   0       40.32       31.78      5.81 o 
  -9   0   1      201.03      217.95     16.22 o 
  -7   0   1      725.82      729.85     20.36 o 
  -5   0   1      392.04      403.03     10.95 o 
  -3   0   1     1975.82     2036.78     27.50 o 
  -1   0   1     4274.57     3651.72     65.66 o 
   1   0   1     1567.97     1503.50     25.95 o 
   3   0   1     2750.20     2824.67     36.31 o 
   5   0   1      372.42      386.01     30.46 o 
   7   0   1        6.59        8.80      2.93 o 
   9   0   1       14.76       24.07      4.86 o 
 -10   1   1        5.62        9.19      3.25 o 
  -9   1   1      107.23      105.94      5.46 o 
  -8   1   1       59.70       68.45      6.79 o 
  -7   1   1      148.48      146.43      5.10 o 
  -6   1   1        1.24        1.75      1.59 o 
  -5   1   1      220.07      236.16      6.50 o 
  -4   1   1       55.92       60.59      2.07 o 
  -3   1   1       20.37       25.84      1.10 o 
  -2   1   1      519.57      567.01      6.16 o 
  -1   1   1     1798.65     1829.00     16.97 o 
   0   1   1      170.92      196.74      3.69 o 
   1   1   1     1803.27     1873.11     20.16 o 
   2   1   1      548.75      524.45      5.75 o 
   3   1   1      248.02      237.90      3.60 o 
   4   1   1      217.52      214.90      3.90 o 
   5   1   1     2273.55     2457.69     34.13 o 
   6   1   1      147.24      146.66      6.26 o 
   7   1   1        7.18        5.98      2.11 o 
   8   1   1        8.13       10.58      3.01 o 
   9   1   1        1.70        1.51      2.46 o 
  10   1   1        1.08        1.70      3.04 o 
 -10   2   1       13.24       13.13      3.38 o 
  -9   2   1       62.20       65.55      4.57 o 
  -8   2   1       29.42       24.15      3.00 o 
  -7   2   1      829.20      862.80     14.84 o 
  -6   2   1       92.05       80.29      6.07 o 
  -5   2   1     2081.61     2159.91     24.61 o 
  -4   2   1      451.87      476.88      6.58 o 
  -3   2   1     1211.06     1271.14     12.20 o 
  -2   2   1      497.11      479.80      4.83 o 
  -1   2   1     1805.08     1765.47     18.34 o 
   0   2   1     1675.94     1644.71     18.08 o 
   1   2   1      117.64      123.89      3.02 o 
   2   2   1      327.80      284.76      3.43 o 
   3   2   1       18.76       27.47      1.13 o 
   4   2   1       14.15       11.49      1.13 o 
   5   2   1       44.50       37.73      2.00 o 
   6   2   1        2.51        0.64      1.50 o 
   7   2   1       52.56       40.67      5.40 o 
   8   2   1       15.65       16.92      2.91 o 
   9   2   1        4.54        3.96      2.80 o 
  10   2   1       13.45       12.56      4.70 o 
 -10   3   1        9.03        9.74      5.41 o 
  -9   3   1      174.03      179.60      7.26 o 
  -8   3   1        3.85        3.41      2.23 o 
  -7   3   1      566.03      581.58     11.10 o 
  -6   3   1      258.80      290.79      7.15 o 
  -5   3   1      316.86      349.58      5.57 o 
  -4   3   1       61.95       59.17      2.15 o 
  -3   3   1      352.02      349.04      4.43 o 
  -2   3   1      394.58      403.33      4.94 o 
  -1   3   1    14519.04    13589.59    201.83 o 
   0   3   1     4419.62     4141.71     49.95 o 
   1   3   1     1484.88     1388.33     16.61 o 
   2   3   1     1432.66     1367.79     16.05 o 
   3   3   1     1736.34     1708.10     18.07 o 
   4   3   1     1172.97     1227.45     13.84 o 
   5   3   1      365.07      395.29      6.00 o 
   6   3   1      139.71      146.96      4.59 o 
   7   3   1       13.70       11.97      2.68 o 
   8   3   1       32.91       26.85      3.11 o 
   9   3   1        5.43        5.09      3.93 o 
  10   3   1        0.03       -2.85      4.64 o 
  -9   4   1        0.72        5.05      5.46 o 
  -8   4   1       99.49       94.21      7.71 o 
  -7   4   1       93.48       93.11      4.15 o 
  -6   4   1     1571.11     1553.21     22.95 o 
  -5   4   1      113.50      114.09      2.74 o 
  -4   4   1      742.21      733.91      8.91 o 
  -3   4   1     1512.06     1562.46     27.90 o 
  -2   4   1      978.52      995.62     13.98 o 
  -1   4   1        7.27        3.81      1.09 o 
   0   4   1      763.36      753.74     10.55 o 
   1   4   1      192.07      170.82      3.92 o 
   2   4   1      142.17      127.53      4.00 o 
   3   4   1        0.96       -0.80      1.15 o 
   4   4   1      218.95      230.85      4.64 o 
   5   4   1      270.07      287.08      7.17 o 
   6   4   1      126.03      112.70      4.00 o 
   7   4   1       32.32       40.31      2.96 o 
   8   4   1       72.58       56.93      5.42 o 
   9   4   1       52.93       44.44      6.67 o 
  -9   5   1       11.53       -0.38      4.81 o 
  -8   5   1        3.06        3.89      4.97 o 
  -7   5   1       10.30        2.91      7.45 o 
  -6   5   1      248.42      262.65      7.39 o 
  -5   5   1       58.38       53.64      1.99 o 
  -4   5   1       18.61       17.49      1.65 o 
  -3   5   1      208.63      214.45      5.05 o 
  -2   5   1     1450.10     1548.89     22.43 o 
  -1   5   1      454.85      460.19     11.69 o 
   0   5   1     1593.11     1670.36     23.50 o 
   1   5   1      173.32      158.01      3.62 o 
   2   5   1     1845.86     1829.88     19.14 o 
   3   5   1       88.21       86.28      3.33 o 
   4   5   1     1059.24     1075.72     16.02 o 
   5   5   1      182.67      189.54      6.33 o 
   6   5   1      381.22      371.69     10.26 o 
   7   5   1      155.34      145.16      8.64 o 
   8   5   1       10.77        9.93      4.96 o 
   9   5   1       30.48       37.83     16.39 o 
  -8   6   1       29.87       38.08      6.05 o 
  -7   6   1       33.94       26.74      5.31 o 
  -6   6   1      132.53      140.90      9.06 o 
  -5   6   1      574.90      578.02     16.69 o 
  -4   6   1        2.28       -0.36      2.50 o 
  -3   6   1       14.50       14.63      2.74 o 
  -2   6   1      348.21      363.41      7.79 o 
  -1   6   1      487.88      468.21      9.03 o 
   0   6   1      427.49      463.81      8.20 o 
   1   6   1        1.65        0.05      0.95 o 
   2   6   1      781.20      782.50      9.08 o 
   3   6   1       44.54       37.54      2.87 o 
   4   6   1        0.33        1.06      2.35 o 
   5   6   1      197.72      199.94     12.95 o 
   6   6   1       63.20       73.03     22.18 o 
   7   6   1        1.80        2.99      3.71 o 
   8   6   1       45.49       66.61      7.82 o 
  -8   7   1        2.14        0.45      4.86 o 
  -7   7   1       13.96        8.78      5.06 o 
  -6   7   1        1.49       -3.52      3.52 o 
  -5   7   1       48.57       48.36      5.56 o 
  -4   7   1       77.91       71.33      6.21 o 
  -3   7   1       93.08       95.27     11.06 o 
  -2   7   1       91.72       79.64      5.50 o 
  -1   7   1        2.02        2.15      1.80 o 
   0   7   1      121.41      110.71      4.12 o 
   1   7   1       33.32       28.80      1.89 o 
   2   7   1       83.53       84.90      4.61 o 
   3   7   1        5.16        3.08      2.78 o 
   4   7   1      380.67      380.18     12.98 o 
   5   7   1        5.35        4.76      3.35 o 
   6   7   1      799.41      829.41     20.86 o 
   7   7   1        7.97        5.14      4.30 o 
   8   7   1       57.21       49.57      7.95 o 
  -7   8   1        6.17        7.46      4.93 o 
  -6   8   1        1.66       -2.71      3.52 o 
  -5   8   1       23.22       16.81      4.63 o 
  -4   8   1       11.23        7.16      3.38 o 
  -3   8   1        9.71        6.57      3.05 o 
  -2   8   1        0.28       -1.63      1.63 o 
  -1   8   1      149.71      135.48      8.08 o 
   0   8   1       57.95       70.25      3.34 o 
   1   8   1      232.77      220.62      5.12 o 
   2   8   1      261.72      258.38     17.44 o 
   3   8   1       37.16       24.49      6.32 o 
   4   8   1        9.98        8.17      3.64 o 
   5   8   1      143.30      143.77      8.78 o 
   6   8   1       28.81       39.64     11.14 o 
   7   8   1        3.06        4.32      7.45 o 
  -6   9   1        3.96       10.08      4.90 o 
  -5   9   1        0.00       -3.55      3.55 o 
  -4   9   1       25.41       19.50      7.45 o 
  -3   9   1        0.72        1.32      3.64 o 
  -2   9   1       58.54       56.50      5.98 o 
  -1   9   1       19.26       17.69      5.46 o 
   0   9   1       71.29       70.27      5.91 o 
   1   9   1       56.89       53.17      5.88 o 
   2   9   1      243.59      253.00      9.39 o 
   3   9   1       22.22       23.77      4.19 o 
   4   9   1       39.74       43.44      5.42 o 
   5   9   1       46.11       55.76      6.80 o 
  -4  10   1       39.79       42.06      6.69 o 
  -3  10   1       74.69       77.67      7.78 o 
  -2  10   1        4.65        0.66      3.97 o 
   2  10   1        3.69       10.26      4.30 o 
   3  10   1        7.14       22.51      5.63 o 
   4  10   1       38.48       28.16      5.56 o 
 -10   0   2       13.00       13.50      4.81 o 
  -8   0   2      699.84      690.20     18.52 o 
  -6   0   2     2221.19     2455.98     48.88 o 
  -4   0   2      253.60      278.25     12.21 o 
  -2   0   2     1930.61     1950.20     25.76 o 
   2   0   2    13212.93    11496.11    214.80 o 
   4   0   2     1998.38     2129.73     41.83 o 
   6   0   2       41.35       48.33      4.34 o 
   8   0   2      489.67      515.84     31.29 o 
  10   0   2       30.97       33.61      8.11 o 
 -10   1   2        5.98        0.98      3.04 o 
  -9   1   2       25.43       28.60      3.48 o 
  -8   1   2       21.75       23.34      2.93 o 
  -7   1   2       99.06       84.66      4.19 o 
  -6   1   2       36.61       29.43      2.49 o 
  -5   1   2      682.44      682.63     11.38 o 
  -4   1   2     3683.77     3869.86     41.68 o 
  -3   1   2     1620.24     1621.22     15.69 o 
  -2   1   2      301.67      301.82      3.53 o 
  -1   1   2       40.60       40.17      0.98 o 
   0   1   2       33.86       30.97      0.84 o 
   1   1   2      641.78      613.39      8.61 o 
   2   1   2    10085.64     9395.76     98.08 o 
   3   1   2      309.01      276.85      4.40 o 
   4   1   2       19.99        9.58      1.39 o 
   5   1   2       24.76       24.47      5.10 o 
   6   1   2        0.81       -1.76      1.76 o 
   7   1   2       67.56       71.64      7.41 o 
   8   1   2      307.90      327.58      8.35 o 
   9   1   2       24.10       26.32      3.55 o 
  10   1   2       84.87      106.60      6.45 o 
 -10   2   2        9.14       16.88      3.46 o 
  -9   2   2        0.10        1.01      2.82 o 
  -8   2   2      138.21      130.85      7.93 o 
  -7   2   2      498.38      506.51     10.17 o 
  -6   2   2      445.24      452.88      8.87 o 
  -5   2   2      357.33      390.67      6.91 o 
  -4   2   2       88.41       93.78      2.45 o 
  -3   2   2       63.35       56.53      3.02 o 
  -2   2   2      838.01      838.86      8.22 o 
  -1   2   2    13615.20    12698.74    118.90 o 
   0   2   2     1432.36     1397.67     15.70 o 
   1   2   2     2514.63     2504.68     27.04 o 
   2   2   2     1342.80     1342.21     15.60 o 
   3   2   2     1235.03     1220.67     15.06 o 
   4   2   2     1353.03     1430.21     26.08 o 
   5   2   2      483.62      508.21      9.28 o 
   6   2   2      247.26      235.15      6.76 o 
   7   2   2       46.76       43.19      3.27 o 
   8   2   2      630.70      675.47     16.10 o 
   9   2   2       58.28       61.29      4.53 o 
  10   2   2       58.23       46.83     10.19 o 
 -10   3   2       86.83       95.94     11.92 o 
  -9   3   2        1.97       -1.36      2.53 o 
  -8   3   2       44.86       49.87      3.79 o 
  -7   3   2       34.62       27.27      2.79 o 
  -6   3   2      209.69      218.23      5.58 o 
  -5   3   2        2.18        3.50      1.36 o 
  -4   3   2      147.45      154.87      3.01 o 
  -3   3   2      230.52      224.73      3.42 o 
  -2   3   2      400.82      401.34      4.94 o 
  -1   3   2      574.02      600.43      6.42 o 
   0   3   2     1129.30     1141.72     13.15 o 
   1   3   2     2193.36     2114.35     24.75 o 
   2   3   2     1883.60     1856.97     23.88 o 
   3   3   2      370.94      358.68      5.45 o 
   4   3   2      325.08      301.94      5.20 o 
   5   3   2       55.27       47.01      2.96 o 
   6   3   2       29.14       26.49      3.20 o 
   7   3   2       62.63       71.94      3.85 o 
   8   3   2       20.40       25.53      3.09 o 
   9   3   2        6.98        4.92      3.68 o 
  10   3   2      105.19      115.06      9.53 o 
  -9   4   2        5.21        8.60      6.79 o 
  -8   4   2        7.33       11.54      2.78 o 
  -7   4   2      443.26      407.86      8.60 o 
  -6   4   2        0.37        0.20      1.86 o 
  -5   4   2      187.41      189.19      3.73 o 
  -4   4   2       47.30       45.29      2.40 o 
  -3   4   2        1.13        4.08      1.30 o 
  -2   4   2      238.64      254.98      6.49 o 
  -1   4   2     5276.62     5465.49     59.48 o 
   0   4   2       80.35       71.84      3.28 o 
   1   4   2      169.20      171.40      4.05 o 
   2   4   2       14.59       15.46      1.96 o 
   3   4   2      425.24      430.32      8.65 o 
   4   4   2      105.05      114.16      4.00 o 
   5   4   2     1087.75     1091.75     14.47 o 
   6   4   2      180.41      184.15      8.03 o 
   7   4   2      151.60      140.34     12.19 o 
   8   4   2       59.67       58.30      5.63 o 
   9   4   2      234.60      232.06     11.97 o 
  -9   5   2       40.51       36.80     11.09 o 
  -8   5   2      149.14      140.33     16.55 o 
  -7   5   2       10.84       21.40      7.95 o 
  -6   5   2       36.00       39.64      4.74 o 
  -5   5   2       40.55       41.78      2.24 o 
  -4   5   2      365.40      351.04     18.24 o 
  -3   5   2      165.62      179.94      5.18 o 
  -2   5   2     1765.63     1731.12     24.90 o 
  -1   5   2     1330.98     1429.32     21.81 o 
   0   5   2       48.12       48.74      2.29 o 
   1   5   2     1718.26     1846.24     22.40 o 
   2   5   2       84.69      108.11      3.81 o 
   3   5   2      483.59      493.66      8.85 o 
   4   5   2      109.46      108.34      4.10 o 
   5   5   2       56.81       50.97      6.26 o 
   6   5   2      132.49      133.24      6.42 o 
   7   5   2        4.09       -3.01      3.01 o 
   8   5   2       11.44        8.77      4.47 o 
   9   5   2        0.24        3.18      5.00 o 
  -8   6   2        0.18        3.59      4.51 o 
  -7   6   2      332.84      311.98     12.74 o 
  -6   6   2       17.96       15.73      4.46 o 
  -5   6   2       83.47       91.10      6.74 o 
  -4   6   2       95.29       87.85     10.26 o 
  -3   6   2        2.92        3.59      1.59 o 
  -2   6   2       54.65       55.92      2.87 o 
  -1   6   2       51.62       45.95      2.52 o 
   0   6   2      400.08      393.96      7.82 o 
   1   6   2      607.70      597.82      9.50 o 
   2   6   2       39.22       44.56      3.40 o 
   3   6   2      346.71      343.06      7.66 o 
   4   6   2        0.89        0.35      2.34 o 
   5   6   2      186.07      170.21     14.51 o 
   6   6   2        0.38       -1.80      3.29 o 
   7   6   2       15.62       11.92      4.60 o 
   8   6   2       61.77       76.56     10.26 o 
  -8   7   2       31.54       33.26     14.40 o 
  -7   7   2       56.42       54.93     10.43 o 
  -6   7   2        4.74        2.42      3.96 o 
  -5   7   2      334.00      345.16     12.49 o 
  -4   7   2       30.28       37.38      4.91 o 
  -3   7   2     1142.43     1160.88     23.37 o 
  -2   7   2      100.16       92.36      5.55 o 
  -1   7   2      863.49      875.57     13.54 o 
   0   7   2        8.19       12.66      2.48 o 
   1   7   2        0.09        0.37      1.18 o 
   2   7   2       27.82       23.17      3.78 o 
   3   7   2       96.26      103.03      5.59 o 
   4   7   2       57.32       50.05      5.05 o 
   5   7   2        3.08        1.44      3.36 o 
   6   7   2      121.13      112.66      8.13 o 
   7   7   2        1.35        6.22      4.64 o 
   8   7   2        2.49        5.66      7.78 o 
  -7   8   2       35.68       33.20      6.06 o 
  -6   8   2       26.21       33.09      5.96 o 
  -5   8   2       39.44       39.79      6.79 o 
  -4   8   2       19.67       27.00      4.79 o 
  -3   8   2       87.40       88.91      9.60 o 
  -2   8   2       48.44       55.66      4.88 o 
  -1   8   2      143.10      127.02      4.71 o 
   0   8   2       45.77       46.05      3.76 o 
   1   8   2      162.56      154.83      4.35 o 
   2   8   2      260.22      282.27      9.50 o 
   3   8   2       89.88       98.32      7.88 o 
   4   8   2       15.88       15.85      4.13 o 
   5   8   2       62.57       73.81      6.62 o 
   6   8   2        0.00       -1.96      3.56 o 
   7   8   2        1.31        5.20      6.95 o 
  -6   9   2       73.30       74.16      9.27 o 
  -5   9   2        1.50        0.12      4.04 o 
  -4   9   2       69.22       65.22      7.61 o 
  -3   9   2       49.27       42.63      6.62 o 
  -2   9   2       55.61       60.98      6.03 o 
  -1   9   2      267.53      281.05     20.03 o 
   0   9   2        1.87        2.58      9.93 o 
   1   9   2       72.43       73.44      9.44 o 
   2   9   2        5.01        1.03      3.08 o 
   3   9   2        0.05        3.26      5.76 o 
   4   9   2       17.25       17.87      6.24 o 
   5   9   2       10.28       15.40      5.11 o 
  -4  10   2       14.98       16.58      5.57 o 
  -3  10   2       36.31       45.56      6.39 o 
  -1  10   2        0.15       -2.98     13.90 o 
   1  10   2        4.96        3.64      3.97 o 
   2  10   2        8.36        7.28      4.63 o 
   3  10   2        0.55       10.26      4.97 o 
   4  10   2       15.66       22.90      6.62 o 
  -9   0   3       14.20       34.28      5.30 o 
  -7   0   3        5.26        1.46      2.75 o 
  -5   0   3      993.74     1060.24     22.82 o 
  -3   0   3      744.36      723.65     13.69 o 
  -1   0   3      302.35      332.24      6.61 o 
   1   0   3    31497.80    25312.10    359.57 o 
   3   0   3    18811.55    17901.36    480.11 o 
   5   0   3     1340.53     1350.83     53.80 o 
   7   0   3       76.61       78.79      6.05 o 
   9   0   3        7.32        3.20      3.55 o 
 -10   1   3       16.40       16.88      3.55 o 
  -9   1   3      105.26      108.71      5.72 o 
  -8   1   3        1.95       -1.57      1.97 o 
  -7   1   3       67.35       57.96      3.57 o 
  -6   1   3        4.17        4.26      1.78 o 
  -5   1   3       98.84       91.08      3.45 o 
  -4   1   3      337.45      343.19      5.26 o 
  -3   1   3        1.19        0.81      0.63 o 
  -2   1   3     1381.16     1419.02     16.20 o 
  -1   1   3    25078.34    23491.40    226.20 o 
   0   1   3      876.84      845.27      8.43 o 
   1   1   3      623.59      656.08      7.63 o 
   2   1   3       73.74       76.61      3.83 o 
   3   1   3      136.45      122.56      3.90 o 
   4   1   3        8.01       10.54      2.55 o 
   5   1   3      967.33      894.66     20.91 o 
   6   1   3      141.13      124.00      7.17 o 
   7   1   3      812.94      807.08     17.01 o 
   8   1   3       69.10       64.49      4.61 o 
   9   1   3       84.52       94.17      5.59 o 
  10   1   3       28.70       27.73      4.64 o 
 -10   2   3        0.98       -0.28      2.84 o 
  -9   2   3        0.91        1.83      2.53 o 
  -8   2   3       59.23       58.60      4.16 o 
  -7   2   3       20.65       15.13      3.20 o 
  -6   2   3      182.87      187.98      5.16 o 
  -5   2   3     2567.88     2708.68     33.69 o 
  -4   2   3      656.03      749.52      9.48 o 
  -3   2   3     2227.18     2195.83     30.98 o 
  -2   2   3        0.11        2.05      0.60 o 
  -1   2   3        0.13        1.57      0.53 o 
   0   2   3     3642.67     3609.72     39.05 o 
   1   2   3      304.87      330.23      4.15 o 
   2   2   3     1357.44     1422.78     18.95 o 
   3   2   3      926.43     1001.44     14.43 o 
   4   2   3      508.11      524.86      8.23 o 
   5   2   3      124.62      123.42      4.03 o 
   6   2   3        2.54        5.03      1.80 o 
   7   2   3       98.30       97.32      4.52 o 
   8   2   3       75.38       77.34      4.47 o 
   9   2   3        2.68        0.46      2.41 o 
  10   2   3        0.30        1.52      4.20 o 
 -10   3   3        1.50        9.82      4.97 o 
  -9   3   3      231.03      255.01      7.84 o 
  -8   3   3      212.83      197.81      8.03 o 
  -7   3   3      262.54      293.83      7.36 o 
  -6   3   3       58.15       51.89      3.04 o 
  -5   3   3       32.10       30.19      2.09 o 
  -4   3   3       10.21        9.57      1.21 o 
  -3   3   3      217.15      221.25      3.92 o 
  -2   3   3     1541.60     1650.76     15.16 o 
  -1   3   3      692.40      779.40      8.64 o 
   0   3   3        8.89        6.95      0.81 o 
   1   3   3       56.80       59.85      1.78 o 
   2   3   3        1.78        0.93      1.37 o 
   3   3   3      445.58      466.45      7.54 o 
   4   3   3        7.16       14.39      1.28 o 
   5   3   3       12.86       16.46      2.11 o 
   6   3   3        4.10        1.25      1.86 o 
   7   3   3       36.09       31.39      5.30 o 
   8   3   3        8.56        9.08      2.46 o 
   9   3   3        6.57        0.40      4.00 o 
  10   3   3       13.10       19.84      5.82 o 
  -9   4   3        4.08       11.11      5.01 o 
  -8   4   3       29.61       35.55      3.70 o 
  -7   4   3        0.71        0.07      1.83 o 
  -6   4   3       22.10       24.01      2.69 o 
  -5   4   3      306.39      310.13      5.92 o 
  -4   4   3     2632.57     2666.75     29.01 o 
  -3   4   3        7.85       11.95      1.36 o 
  -2   4   3      175.44      165.58      5.26 o 
  -1   4   3      155.88      175.30      2.78 o 
   0   4   3        8.12        5.83      0.88 o 
   1   4   3      544.46      588.35      8.45 o 
   2   4   3      538.64      549.12     10.77 o 
   3   4   3       50.91       62.75      3.55 o 
   4   4   3      195.79      203.38      6.27 o 
   5   4   3       19.74       22.48      2.25 o 
   6   4   3        1.16        1.00      1.82 o 
   7   4   3        2.05        1.09      3.85 o 
   8   4   3       91.31       84.79      6.78 o 
   9   4   3       71.35       84.24      8.35 o 
  -9   5   3       11.77       16.85      8.11 o 
  -8   5   3      176.86      176.52     10.76 o 
  -7   5   3       38.35       45.74      4.30 o 
  -6   5   3       71.12       77.32      4.10 o 
  -5   5   3      127.92      123.36      3.63 o 
  -4   5   3       10.12       10.55      2.25 o 
  -3   5   3      171.39      170.55      4.68 o 
  -2   5   3     1211.59     1244.30     21.02 o 
  -1   5   3      138.56      134.22      3.13 o 
   0   5   3      390.42      411.38      6.88 o 
   1   5   3      321.36      329.96      7.91 o 
   2   5   3       56.69       55.93      3.55 o 
   3   5   3      393.20      399.22      7.90 o 
   4   5   3       61.00       65.26      3.56 o 
   5   5   3        0.27        1.81      2.18 o 
   6   5   3        1.76        6.48      4.96 o 
   7   5   3       42.33       45.76      5.96 o 
   8   5   3        0.29       -2.68      3.88 o 
   9   5   3       13.42       14.55      5.41 o 
  -8   6   3        5.31        7.42      5.63 o 
  -7   6   3       21.03       17.33      5.01 o 
  -6   6   3       28.24       23.11      4.60 o 
  -5   6   3      153.40      158.72      8.07 o 
  -4   6   3        0.88        2.55      2.81 o 
  -3   6   3      291.50      277.62      6.34 o 
  -2   6   3        3.57        6.80      2.86 o 
  -1   6   3       95.60       98.68      3.07 o 
   0   6   3      164.26      153.48      4.04 o 
   1   6   3       36.00       29.36      2.70 o 
   2   6   3      226.76      205.17      5.95 o 
   3   6   3       43.62       39.48      3.88 o 
   4   6   3       86.19       86.69      4.91 o 
   5   6   3       57.55       56.71      5.71 o 
   6   6   3       14.82       11.71      7.99 o 
   7   6   3       61.92       68.51      7.27 o 
   8   6   3       23.60       16.52      5.81 o 
  -8   7   3       27.67       29.62      6.42 o 
  -7   7   3        1.25        2.07      4.30 o 
  -6   7   3       61.49       55.18     10.76 o 
  -5   7   3        1.70        4.52      5.79 o 
  -4   7   3      332.75      359.59     12.06 o 
  -3   7   3       15.97       19.68      4.63 o 
  -2   7   3     1394.69     1384.80     26.91 o 
  -1   7   3       39.08       38.17      6.02 o 
   0   7   3       80.60       77.34      3.31 o 
   1   7   3      147.26      143.53      9.94 o 
   2   7   3        0.34        0.67      1.81 o 
   3   7   3       93.05       83.08      4.33 o 
   4   7   3      239.68      269.38     11.44 o 
   5   7   3        2.38        3.31      3.42 o 
   6   7   3       44.70       48.66      6.06 o 
   7   7   3        2.99       -0.15      4.20 o 
  -7   8   3        0.95        2.62      4.60 o 
  -6   8   3        0.86       -1.64      5.13 o 
  -5   8   3        4.86        6.53      7.61 o 
  -4   8   3       42.19       26.82      5.30 o 
  -3   8   3       85.40       76.63      6.39 o 
  -2   8   3       93.31      110.80      6.64 o 
  -1   8   3      100.11      117.13      5.76 o 
   0   8   3      107.57      120.32      4.46 o 
   1   8   3      102.82      102.83      4.97 o 
   2   8   3      221.31      236.54      8.76 o 
   3   8   3      309.25      327.93     11.12 o 
   4   8   3      143.12      153.59      8.23 o 
   5   8   3       15.89        8.35      7.47 o 
   6   8   3        0.81        6.91      5.76 o 
  -5   9   3       51.14       65.15     16.22 o 
  -4   9   3       52.78       48.50      6.15 o 
  -3   9   3      135.86      153.16      8.72 o 
  -2   9   3        6.70        5.08      3.44 o 
  -1   9   3       74.52       75.54      4.67 o 
   0   9   3        3.15       -2.31      3.15 o 
   1   9   3        1.04        0.56      3.31 o 
   2   9   3       12.00       18.59      4.12 o 
   3   9   3       23.48       22.13      4.41 o 
   4   9   3      149.35      141.60     24.45 o 
   5   9   3        2.00        0.97      4.37 o 
  -4  10   3       60.03       49.84      7.03 o 
  -3  10   3        1.06        2.00      4.80 o 
  -1  10   3       57.99       65.22     20.86 o 
   0  10   3        0.58       -0.33     15.89 o 
   1  10   3        0.43        1.73      4.47 o 
   2  10   3       24.56       22.75     12.25 o 
   3  10   3       16.34       14.57      5.63 o 
 -10   0   4      408.95      493.11     25.49 o 
  -8   0   4       30.84       45.40      5.01 o 
  -6   0   4      261.21      249.48     23.84 o 
  -4   0   4      566.76      519.76     12.49 o 
  -2   0   4        2.06        1.59      1.62 o 
   0   0   4      476.56      497.56      8.27 o 
   2   0   4     1839.09     1751.75     42.20 o 
   4   0   4     4852.77     4891.94     91.86 o 
   6   0   4      376.70      368.66     11.43 o 
   8   0   4       43.21       40.88      5.11 o 
  10   0   4      124.18      134.30      9.93 o 
 -10   1   4        8.99       15.06      3.46 o 
  -9   1   4       23.26       15.67      4.64 o 
  -8   1   4      134.16      122.25      5.31 o 
  -7   1   4       11.38       10.83      2.21 o 
  -6   1   4       26.98       28.33      2.46 o 
  -5   1   4      151.41      150.18      4.31 o 
  -4   1   4        9.02       14.07      1.47 o 
  -3   1   4      660.54      580.00      7.91 o 
  -2   1   4      479.75      440.76      7.52 o 
  -1   1   4      802.35      776.91      9.22 o 
   0   1   4        4.08        3.66      0.66 o 
   1   1   4       10.79       11.17      1.70 o 
   2   1   4     1356.74     1428.54     17.19 o 
   3   1   4     1866.88     2098.41     39.31 o 
   4   1   4      148.23      150.67      6.39 o 
   5   1   4       37.50       39.13      2.63 o 
   6   1   4        0.03        3.29      1.82 o 
   7   1   4      164.94      166.26      8.31 o 
   8   1   4      204.62      184.70      6.42 o 
   9   1   4        5.86       10.17      2.92 o 
  10   1   4        0.00       -0.09      3.01 o 
 -10   2   4       26.80       36.76      4.68 o 
  -9   2   4       85.09       88.48      5.15 o 
  -8   2   4       81.18       78.87      4.52 o 
  -7   2   4       18.89       24.87      2.93 o 
  -6   2   4      159.40      150.41      4.67 o 
  -5   2   4       15.19       12.04      1.69 o 
  -4   2   4     2812.63     2791.23     34.39 o 
  -3   2   4       43.18       53.01      1.83 o 
  -2   2   4    10118.83    10443.07     94.27 o 
  -1   2   4     5578.99     5620.82     51.25 o 
   0   2   4     1160.24     1191.78     13.78 o 
   1   2   4      124.91      111.47      2.13 o 
   2   2   4      329.51      318.94      5.02 o 
   3   2   4      447.91      507.37     16.80 o 
   4   2   4      700.90      779.47     17.11 o 
   5   2   4       69.45       52.95      2.90 o 
   6   2   4      441.49      450.05     11.23 o 
   7   2   4       14.67       13.40      2.87 o 
   8   2   4       10.43       10.78      2.63 o 
   9   2   4        6.13        4.79      3.54 o 
  10   2   4       44.16       55.11     11.43 o 
 -10   3   4       15.85       13.82      5.81 o 
  -9   3   4       24.22       25.38      3.84 o 
  -8   3   4       75.72       63.57      4.01 o 
  -7   3   4       67.61       70.07      6.71 o 
  -6   3   4       71.36       71.09      3.98 o 
  -5   3   4       11.90       13.34      1.79 o 
  -4   3   4      657.54      701.82     10.24 o 
  -3   3   4        6.48        3.35      0.92 o 
  -2   3   4      777.90      851.78      9.03 o 
  -1   3   4      711.32      670.41      7.75 o 
   0   3   4      981.95      952.63     11.58 o 
   1   3   4      992.76      995.48     10.94 o 
   2   3   4     2463.14     2377.64     30.78 o 
   3   3   4       51.42       78.16      2.95 o 
   4   3   4     1495.02     1509.31     20.76 o 
   5   3   4      310.98      319.74      6.67 o 
   6   3   4      337.71      345.86      7.36 o 
   7   3   4      231.22      230.57      6.52 o 
   8   3   4       45.49       44.10      5.23 o 
   9   3   4        0.04        1.71      3.90 o 
  -9   4   4        2.90        8.28      4.41 o 
  -8   4   4       45.76       39.99      4.02 o 
  -7   4   4      133.44      140.69      7.26 o 
  -6   4   4       21.26       20.83      2.53 o 
  -5   4   4      675.37      652.45      9.99 o 
  -4   4   4      212.81      235.14      4.38 o 
  -3   4   4     5907.29     6058.65     70.68 o 
  -2   4   4     3893.41     4032.53     48.98 o 
  -1   4   4      267.03      246.18      3.91 o 
   0   4   4      401.26      411.60      6.29 o 
   1   4   4      686.40      660.22      8.24 o 
   2   4   4      158.73      162.65      5.54 o 
   3   4   4       44.26       46.23      3.44 o 
   4   4   4       10.64       11.40      2.13 o 
   5   4   4      151.73      163.80      4.14 o 
   6   4   4        1.96        3.30      2.68 o 
   7   4   4       96.01       99.07      6.65 o 
   8   4   4      124.05      127.99     11.50 o 
   9   4   4       32.38       20.08      5.63 o 
  -9   5   4        2.78        6.71      4.60 o 
  -8   5   4        0.11        1.38      4.04 o 
  -7   5   4       50.99       48.13      4.18 o 
  -6   5   4       85.35       87.34      4.31 o 
  -5   5   4        0.08        0.23      1.73 o 
  -4   5   4      208.44      187.07      5.42 o 
  -3   5   4       20.30       26.22      2.44 o 
  -2   5   4       21.85       20.32      2.14 o 
  -1   5   4      287.91      283.32      4.67 o 
   0   5   4      353.26      336.35      5.21 o 
   1   5   4      380.22      380.06      7.87 o 
   2   5   4       51.89       60.44      3.83 o 
   3   5   4      396.70      415.66      9.85 o 
   4   5   4       37.30       41.48      3.17 o 
   5   5   4      588.92      587.96     17.29 o 
   6   5   4       58.06       63.57      5.11 o 
   7   5   4       17.78       13.26      3.96 o 
   8   5   4        9.18       13.88      9.10 o 
   9   5   4        0.49        3.20      7.78 o 
  -8   6   4       16.55       16.93      5.06 o 
  -7   6   4        2.16        0.88      3.55 o 
  -6   6   4       14.83       10.18      3.82 o 
  -5   6   4      248.95      245.24     10.76 o 
  -4   6   4      439.09      415.34     21.85 o 
  -3   6   4      610.02      581.43     24.83 o 
  -2   6   4       72.98       72.93      5.14 o 
  -1   6   4        0.19        1.47      1.93 o 
   0   6   4      178.67      166.87      4.57 o 
   1   6   4       22.08       22.87      3.97 o 
   2   6   4      453.77      464.18     13.03 o 
   3   6   4        8.62       10.46      2.18 o 
   4   6   4        9.90        6.03      2.59 o 
   5   6   4       57.67       49.90      4.63 o 
   6   6   4       30.79       30.17      7.27 o 
   7   6   4        6.25        4.27      5.84 o 
   8   6   4      109.44      124.17      9.92 o 
  -8   7   4        0.29       10.59      5.15 o 
  -7   7   4        0.34       -0.75      3.82 o 
  -6   7   4       21.46       15.50      4.41 o 
  -5   7   4      190.44      199.20     20.69 o 
  -4   7   4       80.76       77.47      7.61 o 
  -3   7   4      421.51      389.60     14.73 o 
  -2   7   4       39.48       34.12      4.06 o 
  -1   7   4      192.45      172.12      5.06 o 
   0   7   4      134.27      139.40      6.09 o 
   1   7   4       21.46       26.12      2.20 o 
   2   7   4       55.12       51.30      7.57 o 
   3   7   4        3.13        0.04      3.97 o 
   4   7   4       27.15       21.65      4.14 o 
   5   7   4        0.21        0.40      5.40 o 
   6   7   4        3.50        2.10      4.09 o 
   7   7   4      100.95       90.36      8.08 o 
  -7   8   4       19.38       26.97      6.17 o 
  -6   8   4       11.63        4.30      4.63 o 
  -5   8   4       26.32       19.79      4.93 o 
  -4   8   4        3.61       -0.43      9.44 o 
  -3   8   4       16.21       14.07      8.11 o 
  -2   8   4       10.25        8.01      5.30 o 
  -1   8   4       19.28       11.72      3.15 o 
   0   8   4        1.20        1.51      1.85 o 
   1   8   4       28.70       26.63      4.88 o 
   2   8   4      170.97      160.84     11.88 o 
   3   8   4        8.72        5.61      3.75 o 
   4   8   4       16.06       15.19      4.54 o 
   5   8   4       59.14       61.53      6.50 o 
   6   8   4        0.02        1.62      4.29 o 
  -5   9   4        4.51        0.69      4.66 o 
  -4   9   4        0.37        2.34      6.12 o 
  -3   9   4       87.02       80.93      7.16 o 
  -2   9   4       24.79       30.86      6.46 o 
  -1   9   4       30.69       44.36     11.26 o 
   0   9   4        0.79       -3.53      4.24 o 
   1   9   4       58.91       70.79     18.21 o 
   2   9   4       12.63       14.09      3.45 o 
   3   9   4      224.62      214.61     10.32 o 
   4   9   4       49.85       44.39      5.98 o 
   5   9   4        1.83       -0.09      4.43 o 
  -3  10   4      115.92      142.93      9.48 o 
  -2  10   4       21.21       12.58     11.26 o 
  -1  10   4       62.97       82.11     22.51 o 
   0  10   4       16.31        6.62     17.22 o 
   1  10   4        1.33        6.45      4.18 o 
   2  10   4        6.40        3.43      4.22 o 
   3  10   4       22.97       28.06      6.36 o 
  -9   0   5       37.40       37.81      7.61 o 
  -7   0   5       47.61       37.96      4.35 o 
  -5   0   5     2886.47     2926.24     56.60 o 
  -3   0   5     2544.14     2667.10     43.10 o 
  -1   0   5       23.51       21.92      1.45 o 
   1   0   5     8030.17     7892.71     97.79 o 
   3   0   5     3888.06     3725.27    131.44 o 
   5   0   5     2134.91     2253.43     60.09 o 
   7   0   5      545.47      534.06     15.59 o 
   9   0   5        4.73       10.08      4.11 o 
 -10   1   5       14.56       10.86      3.34 o 
  -9   1   5      357.65      356.51     14.10 o 
  -8   1   5      103.53      103.84      5.09 o 
  -7   1   5       52.57       56.30      3.57 o 
  -6   1   5        9.52        8.64      2.00 o 
  -5   1   5       21.51       31.27      2.67 o 
  -4   1   5      771.75      741.94     11.09 o 
  -3   1   5      347.86      287.08      4.78 o 
  -2   1   5      668.81      652.65      8.46 o 
  -1   1   5      692.52      672.69      8.63 o 
   0   1   5     1277.10     1254.71     12.66 o 
   1   1   5      806.73      810.70     13.33 o 
   2   1   5       17.38       19.19      1.81 o 
   3   1   5       10.39       13.66      3.13 o 
   4   1   5      115.59      111.07      7.77 o 
   5   1   5     1003.73     1003.75     20.20 o 
   6   1   5       14.59       17.01      2.37 o 
   7   1   5       74.26       65.57      4.09 o 
   8   1   5        7.17        5.39      2.32 o 
   9   1   5        0.56        0.21      2.63 o 
  10   1   5        1.46        3.60      3.14 o 
 -10   2   5       41.19       54.00      4.77 o 
  -9   2   5       17.66       19.05      3.83 o 
  -8   2   5      112.61       92.96      6.55 o 
  -7   2   5      114.37      104.25      5.54 o 
  -6   2   5      217.97      223.21      6.59 o 
  -5   2   5       41.59       41.86      2.81 o 
  -4   2   5     1038.21     1024.27     14.29 o 
  -3   2   5        0.00        0.28      1.16 o 
  -2   2   5        0.09       -0.66      0.72 o 
  -1   2   5      477.61      467.84      6.59 o 
   0   2   5      107.93      111.27      2.15 o 
   1   2   5     1214.13     1233.66     12.57 o 
   2   2   5        2.92        0.95      1.57 o 
   3   2   5      400.71      460.53     16.68 o 
   4   2   5      964.22      990.55     17.30 o 
   5   2   5      231.50      242.36      5.92 o 
   6   2   5      132.69      146.10      5.13 o 
   7   2   5      134.93      137.37      5.37 o 
   8   2   5       19.83       23.50      4.11 o 
   9   2   5       52.89       57.93      6.06 o 
  10   2   5        2.63        4.11      4.36 o 
 -10   3   5        1.56        4.59      3.61 o 
  -9   3   5        7.42       10.02      4.08 o 
  -8   3   5        7.78        4.50      2.54 o 
  -7   3   5      154.90      169.89      6.69 o 
  -6   3   5      180.55      162.39      5.27 o 
  -5   3   5        2.65        3.05      1.85 o 
  -4   3   5      130.05      110.12      3.97 o 
  -3   3   5      469.08      538.03      8.46 o 
  -2   3   5     2038.48     2342.26     24.41 o 
  -1   3   5      189.94      216.76      3.60 o 
   0   3   5      513.91      485.76      6.71 o 
   1   3   5      135.54      131.19      2.55 o 
   2   3   5       12.41        8.19      1.11 o 
   3   3   5      954.35      990.15     15.44 o 
   4   3   5      918.85      903.59     21.82 o 
   5   3   5       44.93       55.92      6.72 o 
   6   3   5       12.02       12.57      2.12 o 
   7   3   5        2.13        1.78      2.25 o 
   8   3   5        2.60        1.06      3.60 o 
   9   3   5       20.78       21.12      6.10 o 
  -9   4   5       57.15       75.30      7.71 o 
  -8   4   5        2.12        3.34      2.65 o 
  -7   4   5       48.85       38.48      4.40 o 
  -6   4   5       23.56       19.71      3.06 o 
  -5   4   5      176.95      174.11      4.35 o 
  -4   4   5       39.01       32.48      1.84 o 
  -3   4   5      100.94      102.05      4.06 o 
  -2   4   5      334.10      268.73      5.31 o 
  -1   4   5      142.35      142.59      3.76 o 
   0   4   5        0.12        1.83      1.97 o 
   1   4   5      151.10      157.63      3.68 o 
   2   4   5      351.57      375.36     10.85 o 
   3   4   5      278.40      285.20      9.91 o 
   4   4   5       80.26       73.67      6.20 o 
   5   4   5       63.50       60.50      2.76 o 
   6   4   5        0.82        1.82      2.91 o 
   7   4   5        7.04        4.03      3.52 o 
   8   4   5       14.16       11.17      4.78 o 
   9   4   5       25.08       23.00      6.95 o 
  -9   5   5        0.50        4.00      4.76 o 
  -8   5   5       13.61       16.91      5.30 o 
  -7   5   5       26.92       25.02      3.19 o 
  -6   5   5      211.82      212.80      7.24 o 
  -5   5   5      142.57      155.06      9.96 o 
  -4   5   5      126.44      121.14      5.08 o 
  -3   5   5     1261.91     1236.26     41.84 o 
  -2   5   5      841.52      904.69     14.16 o 
  -1   5   5     1522.76     1489.34     21.93 o 
   0   5   5      544.42      567.08      8.42 o 
   1   5   5      493.94      452.63      7.11 o 
   2   5   5      207.45      231.52     11.34 o 
   3   5   5      273.30      291.82     22.28 o 
   4   5   5      234.93      239.45     13.13 o 
   5   5   5       56.34       48.69      4.41 o 
   6   5   5        5.49        5.24      3.06 o 
   7   5   5        1.49       -1.36      3.13 o 
   8   5   5       28.37       16.10      5.45 o 
  -8   6   5       25.15       43.46      6.61 o 
  -7   6   5       11.16        9.12      4.04 o 
  -6   6   5       40.11       53.70      7.04 o 
  -5   6   5        0.44        2.32      3.64 o 
  -4   6   5       24.12       27.03      4.62 o 
  -3   6   5      353.04      321.74     12.08 o 
  -2   6   5        8.45       12.06      3.15 o 
  -1   6   5        5.98        6.58      2.87 o 
   0   6   5      221.56      210.05      8.37 o 
   1   6   5       52.17       47.19      2.49 o 
   2   6   5      278.75      271.14      9.67 o 
   3   6   5      354.12      355.46     11.25 o 
   4   6   5      216.17      207.81      9.13 o 
   5   6   5        4.06        6.37      3.04 o 
   6   6   5        0.48       -0.50      3.47 o 
   7   6   5       24.27       27.17      5.33 o 
   8   6   5       25.80       19.20      9.27 o 
  -7   7   5       26.31       28.70      5.45 o 
  -6   7   5       19.73        5.30      4.63 o 
  -5   7   5        0.82       -3.45      3.45 o 
  -4   7   5      580.11      612.25     46.85 o 
  -3   7   5      285.05      272.78     10.57 o 
  -2   7   5      541.40      532.50     15.12 o 
  -1   7   5       34.24       32.29      2.86 o 
   0   7   5     1165.04     1118.57     17.77 o 
   1   7   5       30.22       28.33      3.78 o 
   2   7   5      203.63      197.47      8.35 o 
   3   7   5      154.10      135.01      5.80 o 
   4   7   5       22.32       30.42      4.80 o 
   5   7   5       34.13       37.15      9.15 o 
   6   7   5        6.19        7.65      4.33 o 
   7   7   5        0.10       -1.45      6.43 o 
  -6   8   5       17.23       13.77      5.31 o 
  -5   8   5       18.07       31.49      7.78 o 
  -4   8   5        1.99        2.47      3.97 o 
  -3   8   5      119.42      101.03      7.24 o 
  -2   8   5       91.61       85.43      6.22 o 
  -1   8   5        1.20       -0.33      5.13 o 
   0   8   5       15.35       16.43      2.66 o 
   1   8   5       61.06       61.87      5.51 o 
   2   8   5      347.30      334.95     11.17 o 
   3   8   5       24.31       22.07      4.44 o 
   4   8   5       52.23       49.77      5.65 o 
   5   8   5       42.30       41.16      7.00 o 
   6   8   5       10.36       22.77      5.35 o 
  -5   9   5       12.70       14.45      5.30 o 
  -4   9   5       25.00       15.56      6.29 o 
  -3   9   5        5.99        7.50      4.03 o 
  -2   9   5       10.64        7.52      3.65 o 
  -1   9   5      130.33      151.30     16.55 o 
   0   9   5        9.85        9.91      6.25 o 
   1   9   5       29.55       64.89     20.53 o 
   2   9   5      132.68      110.54      7.35 o 
   3   9   5       23.75       14.27      4.47 o 
   4   9   5       51.23       40.38      5.79 o 
   5   9   5       23.79       22.49      5.39 o 
  -3  10   5       17.64       -1.32     12.58 o 
  -2  10   5        7.40        1.66     10.93 o 
  -1  10   5       17.64       16.55     17.88 o 
   0  10   5        0.47       11.59     18.87 o 
   1  10   5        0.21       -1.93      6.29 o 
   2  10   5       42.45       45.99      6.69 o 
   3  10   5        2.26        1.08     10.10 o 
 -10   0   6       14.14       11.44      4.64 o 
  -8   0   6      433.87      505.12     36.91 o 
  -6   0   6      760.09      795.23     24.50 o 
  -4   0   6       32.35       34.04      3.58 o 
  -2   0   6     1193.51     1210.73     21.38 o 
   0   0   6       24.12       18.62      2.17 o 
   2   0   6     1058.76      989.35     25.26 o 
   4   0   6     3006.88     2693.36    112.07 o 
   6   0   6     1994.80     2055.64     43.10 o 
   8   0   6       35.51       39.92      9.27 o 
  10   0   6        0.91        3.02      4.52 o 
 -10   1   6        9.53       17.13      4.97 o 
  -9   1   6       32.25       19.89      3.59 o 
  -8   1   6       39.58       31.60      3.72 o 
  -7   1   6       80.76       78.74      4.98 o 
  -6   1   6      266.37      283.59      7.13 o 
  -5   1   6      168.13      167.16      6.15 o 
  -4   1   6       55.14       60.89      3.25 o 
  -3   1   6      135.12      147.96      6.32 o 
  -2   1   6       79.96       98.44      2.36 o 
  -1   1   6      269.31      289.43      3.89 o 
   0   1   6     1556.31     1646.28     16.45 o 
   1   1   6        1.84        0.62      0.91 o 
   2   1   6      777.16      936.64     14.95 o 
   3   1   6        1.22        4.32      2.63 o 
   4   1   6        0.11        3.58      3.39 o 
   5   1   6        0.03        2.32      2.44 o 
   6   1   6      503.58      507.55     10.51 o 
   7   1   6       50.47       44.99      4.15 o 
   8   1   6      240.17      252.73      7.69 o 
   9   1   6        0.50        1.06      2.83 o 
 -10   2   6       53.09       56.52      5.42 o 
  -9   2   6        2.73        3.03      2.89 o 
  -8   2   6        4.37        4.79      2.45 o 
  -7   2   6      121.46      127.37     10.27 o 
  -6   2   6       11.43       13.61      2.54 o 
  -5   2   6       29.75       35.98      5.05 o 
  -4   2   6      510.01      532.64     12.93 o 
  -3   2   6      569.83      587.69      8.98 o 
  -2   2   6     4242.71     4461.20     53.27 o 
  -1   2   6      675.25      765.57      8.58 o 
   0   2   6     2874.01     2963.14     28.56 o 
   1   2   6      331.02      292.87      4.16 o 
   2   2   6      697.31      725.85     11.73 o 
   3   2   6        2.75        0.51      1.77 o 
   4   2   6       28.03       21.68      4.51 o 
   5   2   6     1260.66     1242.15     41.25 o 
   6   2   6      148.23      145.41      5.27 o 
   7   2   6       11.01        6.21      2.41 o 
   8   2   6        2.17        3.20      2.43 o 
   9   2   6       27.83       26.94      5.28 o 
  -9   3   6        2.58        1.57      5.80 o 
  -8   3   6       74.46       73.83      9.08 o 
  -7   3   6       58.99       68.17      4.35 o 
  -6   3   6     1392.42     1439.06     22.25 o 
  -5   3   6       17.93       15.04      2.25 o 
  -4   3   6      643.79      629.86      9.87 o 
  -3   3   6       27.73       25.67      2.07 o 
  -2   3   6      608.23      701.22     10.18 o 
  -1   3   6       57.78       60.92      2.20 o 
   0   3   6     2412.65     2585.08     31.33 o 
   1   3   6      735.77      781.70      9.72 o 
   2   3   6      411.89      381.67      7.18 o 
   3   3   6      446.16      458.52      9.05 o 
   4   3   6      100.85       95.76      2.97 o 
   5   3   6       18.76       15.04      2.34 o 
   6   3   6        0.22       -1.75      2.34 o 
   7   3   6      115.23       99.56      4.74 o 
   8   3   6       87.82      108.38     15.73 o 
   9   3   6        2.36        5.87      4.30 o 
  -9   4   6       43.96       43.69      4.91 o 
  -8   4   6       63.32       62.65      4.80 o 
  -7   4   6       26.37       44.62      8.64 o 
  -6   4   6      223.45      229.41      7.88 o 
  -5   4   6       20.29       19.43      2.77 o 
  -4   4   6      180.17      196.37      4.27 o 
  -3   4   6        1.65        1.70      1.11 o 
  -2   4   6       15.50       17.33      1.78 o 
  -1   4   6     4960.65     5032.77     59.55 o 
   0   4   6      156.62      131.30      3.18 o 
   1   4   6      103.29       89.86      2.79 o 
   2   4   6      410.86      406.99      7.51 o 
   3   4   6       14.48       13.03      3.45 o 
   4   4   6      257.81      248.84     12.58 o 
   5   4   6       37.88       37.56      4.45 o 
   6   4   6       44.87       46.70      8.12 o 
   7   4   6      170.96      180.43      8.33 o 
   8   4   6        0.72        1.70      3.75 o 
   9   4   6        1.76       -0.11      4.74 o 
  -9   5   6       13.57       14.03      5.36 o 
  -8   5   6        0.89        1.99      5.63 o 
  -7   5   6      148.45      164.81      6.38 o 
  -6   5   6       59.66       68.73      4.69 o 
  -5   5   6      143.91      145.23      8.06 o 
  -4   5   6      492.99      488.09     17.39 o 
  -3   5   6        1.38        1.63      3.12 o 
  -2   5   6       90.86       90.84      3.92 o 
  -1   5   6       43.54       56.26      2.86 o 
   0   5   6        5.71        4.64      1.21 o 
   1   5   6      357.90      403.16      6.27 o 
   2   5   6      185.92      201.49      7.84 o 
   3   5   6      212.78      198.55     12.04 o 
   4   5   6        0.78       -1.45      3.29 o 
   5   5   6       27.60       23.59      3.67 o 
   6   5   6       47.24       50.14      7.93 o 
   7   5   6      103.95      117.14      7.52 o 
   8   5   6       51.35       54.84      7.45 o 
  -8   6   6       12.58        0.33      4.97 o 
  -7   6   6        0.04        3.97      4.63 o 
  -6   6   6       25.58       22.88      3.27 o 
  -5   6   6        0.41        2.86      4.30 o 
  -4   6   6        8.21        3.09      3.17 o 
  -3   6   6      476.99      520.27     32.28 o 
  -2   6   6      672.57      681.88     14.72 o 
  -1   6   6       42.71       41.35      2.63 o 
   0   6   6      530.29      538.78      9.89 o 
   1   6   6       52.30       54.18      3.60 o 
   2   6   6       85.00       97.03      5.72 o 
   3   6   6      313.40      297.72     15.32 o 
   4   6   6       11.82       18.10      4.86 o 
   5   6   6       35.48       36.10      4.41 o 
   6   6   6        1.93        8.66      4.14 o 
   7   6   6        8.99        3.53      4.08 o 
   8   6   6       13.11       10.59      8.61 o 
  -7   7   6        0.97       -5.30      5.30 o 
  -6   7   6        0.84        4.30      3.80 o 
  -5   7   6        1.39       11.09      8.11 o 
  -4   7   6      330.16      350.13     14.57 o 
  -3   7   6        0.22        2.16      3.97 o 
  -2   7   6       67.34       69.85      5.60 o 
  -1   7   6       38.90       48.82      3.42 o 
   0   7   6        9.28       10.43      2.30 o 
   1   7   6       36.32       35.38      6.59 o 
   2   7   6       40.05       43.69      6.87 o 
   3   7   6        1.91        2.42      4.11 o 
   4   7   6        0.01        4.52      2.93 o 
   5   7   6       24.89       25.60      7.62 o 
   6   7   6        0.71        1.23      3.79 o 
   7   7   6       94.31      111.81      8.99 o 
  -6   8   6       10.96       11.13      5.28 o 
  -5   8   6       36.19       19.62      5.20 o 
  -4   8   6       50.66       58.63      8.61 o 
  -3   8   6       39.41       25.73      8.28 o 
  -2   8   6       19.11       22.51      4.17 o 
  -1   8   6       40.75       31.49      3.90 o 
   0   8   6        0.17        0.97      5.23 o 
   1   8   6       71.40       85.04     15.31 o 
   2   8   6        1.51       -0.78      3.60 o 
   3   8   6      201.55      214.99      9.71 o 
   4   8   6       81.88       91.11      7.24 o 
   5   8   6       10.78        9.45      4.31 o 
   6   8   6       48.52       55.00      7.32 o 
  -5   9   6       55.56       68.07      7.58 o 
  -4   9   6       36.42       19.80      5.63 o 
  -3   9   6       54.10       62.65     14.73 o 
  -2   9   6       35.83       45.53     12.08 o 
  -1   9   6       21.35       25.49      9.27 o 
   0   9   6        2.00       -5.13      5.25 o 
   1   9   6        9.97       24.17     18.54 o 
   2   9   6       11.30        0.86      8.61 o 
   3   9   6        0.01       -0.44      7.93 o 
   4   9   6        3.18       10.14      5.02 o 
   5   9   6       74.79       77.47      9.60 o 
  -3  10   6       76.39      107.93     19.20 o 
  -2  10   6       20.79       29.80     12.58 o 
  -1  10   6       74.20       90.38     24.17 o 
   0  10   6       14.89       36.75     21.52 o 
   1  10   6      170.34      179.04     52.31 o 
   2  10   6        1.83        4.68      4.53 o 
  -9   0   7      211.18      201.60     20.36 o 
  -7   0   7     2162.52     2108.83     96.34 o 
  -5   0   7      714.99      691.48     17.93 o 
  -3   0   7     1041.13      999.53     29.13 o 
  -1   0   7       67.94       83.69      2.88 o 
   1   0   7     1823.97     1915.61     45.19 o 
   3   0   7      213.30      235.96     12.18 o 
   5   0   7        2.10        0.26      4.96 o 
   7   0   7      413.79      410.41     13.69 o 
   9   0   7        1.43       -0.45      3.88 o 
 -10   1   7        0.49        1.74      3.51 o 
  -9   1   7       13.17       12.30      3.49 o 
  -8   1   7        0.29       -1.90      2.25 o 
  -7   1   7      158.91      164.75      6.17 o 
  -6   1   7       47.40       52.56      4.35 o 
  -5   1   7        3.49        4.67      1.97 o 
  -4   1   7       36.05       28.31      2.40 o 
  -3   1   7      343.89      337.71      6.93 o 
  -2   1   7     1645.89     1637.67     21.23 o 
  -1   1   7     1297.47     1253.34     14.67 o 
   0   1   7      727.01      708.34      9.34 o 
   1   1   7     2206.02     2265.61     28.28 o 
   2   1   7       42.62       47.98      4.39 o 
   3   1   7     1240.70     1376.95     25.80 o 
   4   1   7      174.82      192.90      9.30 o 
   5   1   7        8.15        2.78      3.81 o 
   6   1   7      113.23      119.06      9.19 o 
   7   1   7       10.76        4.02      2.33 o 
   8   1   7       36.48       36.05      3.88 o 
   9   1   7       25.30       27.48      3.85 o 
 -10   2   7       60.50       43.71      5.84 o 
  -9   2   7       32.56       32.09      4.29 o 
  -8   2   7      156.47      137.66      6.71 o 
  -7   2   7      245.48      237.15     10.59 o 
  -6   2   7      109.03      106.08      8.41 o 
  -5   2   7       22.89       15.21      2.13 o 
  -4   2   7       77.31       75.96      3.46 o 
  -3   2   7      540.41      528.38     12.15 o 
  -2   2   7       54.23       47.97      4.24 o 
  -1   2   7     1690.89     1704.46     19.35 o 
   0   2   7      406.91      401.72      6.01 o 
   1   2   7      189.50      159.07      3.37 o 
   2   2   7     1258.27     1285.78     19.45 o 
   3   2   7       41.53       36.60      4.35 o 
   4   2   7       39.02       37.35      7.09 o 
   5   2   7       21.93       14.68      5.18 o 
   6   2   7      787.14      776.89     15.65 o 
   7   2   7      235.77      260.18      7.42 o 
   8   2   7       37.23       47.69      4.06 o 
   9   2   7        7.05        4.50      4.24 o 
  -9   3   7       18.80       21.50      4.33 o 
  -8   3   7       68.57       68.36      5.13 o 
  -7   3   7        0.02       -2.12      2.21 o 
  -6   3   7       53.74       55.02      4.46 o 
  -5   3   7       92.35       94.38      5.88 o 
  -4   3   7      126.12      131.69      5.54 o 
  -3   3   7      395.26      425.69      7.49 o 
  -2   3   7      418.94      466.73      7.60 o 
  -1   3   7     1034.04     1160.00     15.98 o 
   0   3   7       60.05       46.33      2.25 o 
   1   3   7      262.45      246.56      4.55 o 
   2   3   7      452.94      468.19     10.96 o 
   3   3   7      310.49      269.09      9.29 o 
   4   3   7      152.94      139.01      8.89 o 
   5   3   7      745.41      739.52     14.73 o 
   6   3   7        6.99        8.93      3.25 o 
   7   3   7      350.75      358.69      8.52 o 
   8   3   7        0.00       -4.30      4.30 o 
   9   3   7       16.21       12.20      4.43 o 
  -9   4   7        1.65        2.10      3.64 o 
  -8   4   7        6.45        6.24      3.02 o 
  -7   4   7       13.22       13.35      3.14 o 
  -6   4   7      100.25       97.28      4.47 o 
  -5   4   7      150.91      148.82      4.80 o 
  -4   4   7       16.11       11.61      2.67 o 
  -3   4   7       78.28       73.65      3.49 o 
  -2   4   7     1392.95     1485.57     22.45 o 
  -1   4   7      130.24      146.47      4.39 o 
   0   4   7      771.04      751.92     10.72 o 
   1   4   7      230.04      239.92      4.41 o 
   2   4   7       19.33       24.89      3.98 o 
   3   4   7       13.81       12.55      2.14 o 
   4   4   7       20.99       23.09      2.68 o 
   5   4   7      106.60      113.32      9.46 o 
   6   4   7      839.88      834.40     18.07 o 
   7   4   7        6.42        8.85      3.94 o 
   8   4   7       32.44       37.61      5.68 o 
   9   4   7       13.60       10.21      5.19 o 
  -9   5   7        5.35       11.26      6.29 o 
  -8   5   7       53.15       55.67     11.09 o 
  -7   5   7        9.56        3.83      2.78 o 
  -6   5   7        5.09        4.10      2.39 o 
  -5   5   7        4.94        1.30      2.89 o 
  -4   5   7      136.74      143.59      4.57 o 
  -3   5   7       27.19       15.74      3.59 o 
  -2   5   7       21.01       21.80      2.33 o 
  -1   5   7      169.25      154.51      4.56 o 
   0   5   7       22.44       25.80      2.00 o 
   1   5   7      560.59      541.79      8.64 o 
   2   5   7      337.69      340.35     11.18 o 
   3   5   7      123.93      126.30      7.37 o 
   4   5   7      692.07      692.18     18.94 o 
   5   5   7        1.06        0.18      4.41 o 
   6   5   7       88.02       88.30      6.40 o 
   7   5   7      106.00      103.62      7.09 o 
   8   5   7       75.80       82.58      8.77 o 
  -8   6   7       99.09      108.43     11.59 o 
  -7   6   7       22.33       15.01      4.95 o 
  -6   6   7      117.61      138.63     10.51 o 
  -5   6   7      184.17      176.42     19.86 o 
  -4   6   7      346.74      358.69     12.84 o 
  -3   6   7      435.47      452.81     15.73 o 
  -2   6   7       32.07       23.63      2.79 o 
  -1   6   7      260.73      280.15      6.45 o 
   0   6   7       11.26       10.10      1.76 o 
   1   6   7        2.29        4.37      1.29 o 
   2   6   7      106.33      122.93     11.81 o 
   3   6   7      191.69      207.97      9.25 o 
   4   6   7      133.81      134.33     11.92 o 
   5   6   7       22.49       28.89      4.14 o 
   6   6   7      141.73      128.04      9.08 o 
   7   6   7        0.30        6.29      5.05 o 
  -7   7   7        2.35       -4.47      4.47 o 
  -6   7   7        4.21        0.58      4.08 o 
  -5   7   7        6.17        2.96      4.03 o 
  -4   7   7        1.95        8.49      4.14 o 
  -3   7   7       19.06       24.56      4.27 o 
  -2   7   7      629.21      660.11     17.60 o 
  -1   7   7       75.05       81.71      4.90 o 
   0   7   7      835.79      825.80     16.02 o 
   1   7   7      112.96      120.27      7.46 o 
   2   7   7      302.00      310.07     14.40 o 
   3   7   7        2.90        7.25      3.94 o 
   4   7   7       39.69       36.87      5.68 o 
   5   7   7       23.48       19.03      4.79 o 
   6   7   7       15.50        9.36      4.40 o 
   7   7   7       34.23       36.14      6.25 o 
  -6   8   7       50.76       77.06     13.57 o 
  -5   8   7       37.22       44.97      6.37 o 
  -4   8   7      157.07      170.60      9.91 o 
  -3   8   7      156.43      129.75      8.00 o 
  -2   8   7        4.17        7.47      3.33 o 
  -1   8   7       33.75       28.21      3.88 o 
   0   8   7        8.48        5.52      5.63 o 
   1   8   7      174.21      193.68     16.31 o 
   2   8   7        4.46       -2.53      3.54 o 
   3   8   7        8.95       15.65     12.91 o 
   4   8   7      209.30      212.59     10.31 o 
   5   8   7        4.26        4.66      5.39 o 
   6   8   7       16.98       21.95      5.67 o 
  -5   9   7        6.50        4.62      6.29 o 
  -4   9   7       66.08       67.43      7.53 o 
  -3   9   7       91.69      116.31      8.29 o 
  -2   9   7        8.14       -4.63      8.94 o 
  -1   9   7       31.95       19.86      9.60 o 
   0   9   7      123.99      123.21     19.04 o 
   1   9   7       33.41        8.28     17.88 o 
   2   9   7       83.23       83.76     26.15 o 
   3   9   7       27.42       18.27      6.73 o 
   4   9   7       18.25       18.12      9.73 o 
  -2  10   7       13.91       23.17     11.59 o 
  -1  10   7        5.03       19.86     19.20 o 
   0  10   7       89.93      142.69     29.80 o 
   1  10   7        0.03       27.15     21.85 o 
   2  10   7       73.42       82.44      9.60 o 
 -10   0   8       57.41       51.39      7.83 o 
  -8   0   8      272.69      265.79     28.97 o 
  -6   0   8      436.17      414.77     13.53 o 
  -4   0   8        9.07        6.07      4.30 o 
  -2   0   8     3988.74     4039.83     77.64 o 
   0   0   8       99.36      102.44      6.90 o 
   2   0   8       85.10       76.68      7.01 o 
   4   0   8     1121.93     1044.45     31.82 o 
   6   0   8     1628.52     1537.57     34.58 o 
   8   0   8       74.62       72.95      9.93 o 
 -10   1   8        0.26       -2.54      3.17 o 
  -9   1   8        3.80        3.01      3.20 o 
  -8   1   8        0.15        2.67      2.53 o 
  -7   1   8      133.95      124.60      9.24 o 
  -6   1   8        1.06        2.44      2.08 o 
  -5   1   8       59.54       58.68      3.65 o 
  -4   1   8       61.36       65.05      3.47 o 
  -3   1   8       14.31       17.30      1.94 o 
  -2   1   8        2.29       -0.39      1.53 o 
  -1   1   8     1006.77      944.59     14.30 o 
   0   1   8      984.73      906.58     14.79 o 
   1   1   8     1353.92     1384.62     23.88 o 
   2   1   8     1077.76     1128.41     30.07 o 
   3   1   8      218.24      239.27     11.76 o 
   4   1   8       18.74       20.70      4.30 o 
   5   1   8        0.80        1.54      4.29 o 
   6   1   8      541.13      514.84     15.77 o 
   7   1   8        7.47        6.49      2.39 o 
   8   1   8      221.15      215.35      7.60 o 
   9   1   8        0.23       -2.54      2.86 o 
  -9   2   8       26.25       13.58      6.07 o 
  -8   2   8      152.45      161.90     12.04 o 
  -7   2   8      459.06      446.84     18.65 o 
  -6   2   8        6.98        5.96      2.27 o 
  -5   2   8      135.42      136.70      5.20 o 
  -4   2   8      856.06      863.88     14.53 o 
  -3   2   8      260.65      250.92      5.82 o 
  -2   2   8        0.51        4.37      1.33 o 
  -1   2   8      171.95      171.25      4.44 o 
   0   2   8      799.82      802.47     11.46 o 
   1   2   8      283.15      278.57      5.19 o 
   2   2   8       13.51       15.42      1.90 o 
   3   2   8       24.05       23.44      4.68 o 
   4   2   8      402.89      399.32     13.76 o 
   5   2   8        6.96       -1.09      4.30 o 
   6   2   8      479.81      443.95     10.30 o 
   7   2   8      213.71      208.76     11.42 o 
   8   2   8       21.43       19.75      3.29 o 
   9   2   8       26.68       31.98      5.72 o 
  -9   3   8       19.13       21.74      4.36 o 
  -8   3   8      237.07      231.99      7.91 o 
  -7   3   8       37.86       42.36      4.78 o 
  -6   3   8      937.45      918.46     16.25 o 
  -5   3   8      933.78      902.79     15.51 o 
  -4   3   8      924.69      851.47     13.53 o 
  -3   3   8       73.70       67.51      4.83 o 
  -2   3   8       13.69        6.13      1.46 o 
  -1   3   8      122.11       94.57      3.25 o 
   0   3   8      218.90      228.11      4.80 o 
   1   3   8       18.21       17.86      2.95 o 
   2   3   8      240.81      249.29      6.03 o 
   3   3   8        5.00        4.73      3.30 o 
   4   3   8       14.51       15.64      6.79 o 
   5   3   8       34.50       30.84      3.22 o 
   6   3   8       94.12       86.83      4.82 o 
   7   3   8        0.09       -1.24      4.30 o 
   8   3   8       20.05       18.15      4.98 o 
   9   3   8        0.56        0.76      4.11 o 
  -9   4   8       68.16       58.76      5.69 o 
  -8   4   8       17.32       17.77      3.60 o 
  -7   4   8      132.50      133.04     22.93 o 
  -6   4   8        0.54        1.86      2.01 o 
  -5   4   8       33.33       34.17      3.97 o 
  -4   4   8      138.39      130.63      6.47 o 
  -3   4   8      720.96      695.19     10.27 o 
  -2   4   8      661.13      670.20     14.75 o 
  -1   4   8      206.70      179.60      4.95 o 
   0   4   8      105.40      107.45      3.63 o 
   1   4   8      842.07      826.90     12.26 o 
   2   4   8      119.29      126.79      9.90 o 
   3   4   8       63.42       63.90      6.36 o 
   4   4   8      407.74      388.44     15.02 o 
   5   4   8        0.69        3.79      1.96 o 
   6   4   8      115.08      119.71      7.59 o 
   7   4   8       94.38       95.10      7.22 o 
   8   4   8        9.13       12.77      4.71 o 
  -8   5   8        7.25        4.75      3.26 o 
  -7   5   8      130.37      118.00      6.53 o 
  -6   5   8        4.32        3.21      2.33 o 
  -5   5   8     1366.34     1287.56     23.91 o 
  -4   5   8        6.69        8.72      1.81 o 
  -3   5   8      643.06      622.61     13.19 o 
  -2   5   8      601.62      581.88     10.96 o 
  -1   5   8      186.92      177.51      5.19 o 
   0   5   8      799.15      756.69     12.16 o 
   1   5   8       21.85       21.57      2.52 o 
   2   5   8      261.05      244.75      5.88 o 
   3   5   8        4.93        5.63      3.90 o 
   4   5   8      140.67      168.05     11.50 o 
   5   5   8      192.01      181.12     10.93 o 
   6   5   8        1.59        2.31      3.35 o 
   7   5   8        0.02        0.86      3.72 o 
   8   5   8        0.14        6.12      4.94 o 
  -8   6   8        3.92        7.17      6.95 o 
  -7   6   8        8.00        5.61      4.36 o 
  -6   6   8       27.30       20.98      4.19 o 
  -5   6   8      125.13      141.67     11.09 o 
  -4   6   8      293.37      287.74     17.88 o 
  -3   6   8      106.29      109.90      7.78 o 
  -2   6   8        7.74        7.92      2.51 o 
  -1   6   8        9.83        5.56      2.19 o 
   0   6   8      266.39      254.40      7.68 o 
   1   6   8      148.67      146.35      5.25 o 
   2   6   8      240.68      248.77     20.79 o 
   3   6   8      317.85      302.28     11.63 o 
   4   6   8       47.24       52.10      6.40 o 
   5   6   8      190.75      192.80     11.86 o 
   6   6   8       45.81       47.60      5.54 o 
   7   6   8      113.40      138.60     12.93 o 
  -7   7   8       15.85       28.09      6.11 o 
  -6   7   8        9.71       18.65      5.25 o 
  -5   7   8        5.25        2.65      3.77 o 
  -4   7   8      109.59       75.79      7.28 o 
  -3   7   8      265.45      302.88     38.57 o 
  -2   7   8       95.18       99.47      6.22 o 
  -1   7   8      822.82      889.03     23.20 o 
   0   7   8       47.66       47.18      6.83 o 
   1   7   8      793.77      789.93     20.12 o 
   2   7   8       20.49       21.02      4.74 o 
   3   7   8      105.94      106.33      7.81 o 
   4   7   8      147.97      157.15     11.91 o 
   5   7   8       75.32       57.42      9.79 o 
   6   7   8       50.17       38.00      7.66 o 
  -6   8   8        0.01       -1.95      4.96 o 
  -5   8   8      115.09      135.89     12.91 o 
  -4   8   8       39.75       28.08      5.43 o 
  -3   8   8        7.17        1.46      4.14 o 
  -2   8   8       37.01       47.55      5.09 o 
  -1   8   8        0.50        1.22      4.97 o 
   0   8   8       31.49       39.85      7.67 o 
   1   8   8       25.27       28.88      5.06 o 
   2   8   8       56.57       63.97     13.75 o 
   3   8   8       81.29       74.89     11.32 o 
   4   8   8       64.33       66.01      7.21 o 
   5   8   8       76.42       75.60      8.61 o 
  -4   9   8       44.26       22.48      6.79 o 
  -3   9   8       53.19       53.06     10.59 o 
  -2   9   8        0.10       -3.31      8.94 o 
  -1   9   8       27.65       25.16      9.60 o 
   0   9   8       64.16       79.40     10.36 o 
   1   9   8       47.08       46.02     20.86 o 
   2   9   8       67.39       60.92     22.51 o 
   3   9   8        1.03       -7.85      7.85 o 
   4   9   8       13.41        8.77      4.88 o 
  -1  10   8       62.73       73.50     25.16 o 
   0  10   8        4.74       10.59     20.86 o 
  -9   0   9      144.68      143.11     10.27 o 
  -7   0   9      558.90      566.23     17.54 o 
  -5   0   9     3917.52     3903.56     76.49 o 
  -3   0   9     1400.97     1466.42     30.94 o 
  -1   0   9     3658.54     3879.24     73.01 o 
   1   0   9     1434.79     1614.43     39.37 o 
   3   0   9        0.02       -2.29      4.30 o 
   5   0   9      951.29      947.57     52.31 o 
   7   0   9      355.91      335.00     31.45 o 
   9   0   9       14.23        4.75      7.78 o 
  -9   1   9      136.78      150.63      7.55 o 
  -8   1   9        0.48       -1.53      2.72 o 
  -7   1   9       10.54       13.13      2.99 o 
  -6   1   9       17.91       15.07      3.35 o 
  -5   1   9      281.45      285.36     12.94 o 
  -4   1   9      473.48      490.94      9.76 o 
  -3   1   9      246.67      304.35      6.93 o 
  -2   1   9        9.54       13.99      1.92 o 
  -1   1   9      293.76      302.20      7.36 o 
   0   1   9       62.02       75.88      3.92 o 
   1   1   9       20.72       28.52      3.29 o 
   2   1   9      149.32      179.30      9.26 o 
   3   1   9     1252.16     1397.25     33.61 o 
   4   1   9        0.45       -2.11      3.18 o 
   5   1   9      311.35      277.16     12.96 o 
   6   1   9       22.63       14.87      5.35 o 
   7   1   9       70.25       58.17      6.77 o 
   8   1   9        4.80        4.11      2.92 o 
   9   1   9       63.56       62.43      6.61 o 
  -9   2   9       15.92       23.37      4.09 o 
  -8   2   9        0.76        1.99      2.91 o 
  -7   2   9        1.92        0.74      2.31 o 
  -6   2   9      943.24      921.93     16.56 o 
  -5   2   9       29.28       24.02      3.20 o 
  -4   2   9      354.98      335.60      7.54 o 
  -3   2   9      390.99      395.72      7.99 o 
  -2   2   9      178.37      183.64      6.19 o 
  -1   2   9     5177.25     5483.36     72.07 o 
   0   2   9      184.19      214.41      6.36 o 
   1   2   9     4438.46     4626.70     60.24 o 
   2   2   9       21.76       20.59      3.46 o 
   3   2   9      387.70      424.16     12.14 o 
   4   2   9       73.73       87.40      8.66 o 
   5   2   9      168.40      150.66     14.90 o 
   6   2   9      355.31      340.35     13.95 o 
   7   2   9        5.44        6.83      3.06 o 
   8   2   9        7.74        6.36      5.09 o 
   9   2   9        4.06        3.64      4.50 o 
  -9   3   9        9.92        8.34      3.64 o 
  -8   3   9        4.16        6.42      5.18 o 
  -7   3   9        4.20       -0.35      2.43 o 
  -6   3   9      137.79      153.54      5.68 o 
  -5   3   9      233.06      211.71      6.04 o 
  -4   3   9        0.28        0.50      1.67 o 
  -3   3   9     1379.33     1389.70     21.01 o 
  -2   3   9      589.21      588.69     10.39 o 
  -1   3   9      267.45      246.53      6.03 o 
   0   3   9      100.64      119.22      6.12 o 
   1   3   9       20.03       24.22      2.48 o 
   2   3   9      642.03      693.64     15.49 o 
   3   3   9      331.58      354.66     15.05 o 
   4   3   9       48.95       54.62      3.76 o 
   5   3   9      297.03      287.90     26.81 o 
   6   3   9      222.10      208.90      8.07 o 
   7   3   9        9.50       13.81      4.12 o 
   8   3   9        0.11        2.57      4.05 o 
  -9   4   9        3.64       -0.33      3.80 o 
  -8   4   9      129.92      137.34      7.27 o 
  -7   4   9       37.08       33.67      6.97 o 
  -6   4   9        0.44       -0.23      2.08 o 
  -5   4   9      771.74      747.81     14.30 o 
  -4   4   9       23.53       19.51      2.31 o 
  -3   4   9      227.73      252.14      5.97 o 
  -2   4   9      577.70      611.87     12.93 o 
  -1   4   9      554.80      589.24     12.51 o 
   0   4   9     3460.47     3506.17     56.18 o 
   1   4   9      280.73      284.36      7.11 o 
   2   4   9     1082.59     1113.54     17.58 o 
   3   4   9      189.45      197.82      6.26 o 
   4   4   9        3.56       12.41      7.92 o 
   5   4   9       47.04       35.51      8.49 o 
   6   4   9       84.44       74.35     11.67 o 
   7   4   9       31.39       30.67      5.06 o 
   8   4   9       20.93        9.77      4.60 o 
  -8   5   9        8.21        8.94      3.42 o 
  -7   5   9       11.14        9.54      3.38 o 
  -6   5   9      118.11      112.90      6.01 o 
  -5   5   9        0.00        0.66      3.12 o 
  -4   5   9       48.22       46.12      3.07 o 
  -3   5   9        2.42        1.06      2.21 o 
  -2   5   9      227.22      212.00      6.47 o 
  -1   5   9      112.17      119.54      5.31 o 
   0   5   9        0.46        3.85      2.01 o 
   1   5   9      132.40      143.76      8.52 o 
   2   5   9       70.34       69.89      6.33 o 
   3   5   9        0.51        2.39      3.81 o 
   4   5   9        0.19        4.37      4.11 o 
   5   5   9       20.51       18.26      5.74 o 
   6   5   9      155.89      131.41      7.90 o 
   7   5   9       15.35       12.57      4.70 o 
  -7   6   9        9.90       11.89      3.99 o 
  -6   6   9       28.99       38.63      4.29 o 
  -5   6   9      190.14      181.54      9.86 o 
  -4   6   9       76.55       74.55      6.78 o 
  -3   6   9      236.49      199.37     11.59 o 
  -2   6   9      217.86      197.02     12.10 o 
  -1   6   9      145.14      149.05      5.75 o 
   0   6   9      203.41      187.85      8.55 o 
   1   6   9      825.09      833.08     23.89 o 
   2   6   9        0.07       -3.78      4.42 o 
   3   6   9       14.16       16.00      4.72 o 
   4   6   9       11.25        6.33      4.59 o 
   5   6   9       95.86       77.53      8.49 o 
   6   6   9       42.67       48.93      5.74 o 
   7   6   9        0.22       -1.13      4.68 o 
  -7   7   9        0.00        0.56      4.68 o 
  -6   7   9        7.86        8.88      4.60 o 
  -5   7   9       38.47       30.58      8.94 o 
  -4   7   9       37.26       28.57      6.12 o 
  -3   7   9        7.32        5.94      5.79 o 
  -2   7   9       49.95       41.64      4.79 o 
  -1   7   9       51.54       46.87      4.47 o 
   0   7   9        5.36        8.83      2.41 o 
   1   7   9       25.14       17.62      4.75 o 
   2   7   9        0.31        3.34      4.07 o 
   3   7   9       18.59       25.90      5.17 o 
   4   7   9        0.71       -0.23      4.85 o 
   5   7   9        0.13       -5.58      9.44 o 
   6   7   9       25.60       26.33      6.19 o 
  -5   8   9      276.17      267.33     12.82 o 
  -4   8   9      225.38      226.51     14.24 o 
  -3   8   9        0.30        4.28      4.00 o 
  -2   8   9      267.85      291.44     16.22 o 
  -1   8   9       18.98       19.86      8.61 o 
   0   8   9        0.68        2.98      5.55 o 
   1   8   9       43.29       45.51      6.12 o 
   2   8   9       34.32       24.92      5.25 o 
   3   8   9       21.07       11.46      8.47 o 
   4   8   9        6.43        8.60      9.11 o 
   5   8   9       42.88       40.62      6.60 o 
  -4   9   9       47.30       59.13      7.27 o 
  -3   9   9        0.05       -1.38      3.75 o 
  -2   9   9       12.57        9.27      9.27 o 
  -1   9   9       10.67       21.52      8.94 o 
   0   9   9       15.49        6.80      8.44 o 
   1   9   9       13.99       13.57     18.87 o 
   2   9   9       33.37       27.81     22.18 o 
   3   9   9        5.07       21.19     23.17 o 
  -8   0  10       10.06       12.66      6.46 o 
  -6   0  10      959.47      896.87     23.21 o 
  -4   0  10     4411.55     4457.42     85.74 o 
  -2   0  10     2449.94     2446.69     48.39 o 
   0   0  10     3150.54     3231.57     54.01 o 
   2   0  10      108.03      129.69      9.92 o 
   4   0  10      559.15      533.00     23.51 o 
   6   0  10        0.03        6.62      7.95 o 
   8   0  10        0.50       -3.09      3.90 o 
  -9   1  10        8.59        1.90      3.37 o 
  -8   1  10      130.65      132.19      8.12 o 
  -7   1  10       12.69       17.56      3.59 o 
  -6   1  10      212.51      204.48     11.85 o 
  -5   1  10        0.61       -0.69      2.39 o 
  -4   1  10      106.35       95.99      5.93 o 
  -3   1  10       64.95       55.71      4.73 o 
  -2   1  10      697.16      664.48     15.96 o 
  -1   1  10      397.08      410.24      8.95 o 
   0   1  10     1254.62     1279.82     19.30 o 
   1   1  10      166.53      170.65      6.97 o 
   2   1  10      889.78      907.58     19.93 o 
   3   1  10      179.48      180.73     12.76 o 
   4   1  10     1071.74     1105.63     24.29 o 
   5   1  10       63.76       84.44     10.07 o 
   6   1  10        1.82       10.58      5.25 o 
   7   1  10       13.91       17.95      3.23 o 
   8   1  10       35.37       33.99      4.21 o 
  -9   2  10        8.31       21.02      4.13 o 
  -8   2  10       40.94       46.93      6.52 o 
  -7   2  10       39.89       30.07      4.35 o 
  -6   2  10       61.52       56.33      3.93 o 
  -5   2  10      540.85      514.33     10.65 o 
  -4   2  10      287.18      265.74     13.33 o 
  -3   2  10      153.17      149.94      4.79 o 
  -2   2  10       33.67       31.65      2.51 o 
  -1   2  10      305.85      317.06      6.67 o 
   0   2  10     1619.09     1642.29     25.41 o 
   1   2  10        8.05        8.20      1.95 o 
   2   2  10       68.15       54.21      5.93 o 
   3   2  10       48.72       48.36      5.16 o 
   4   2  10        0.52        4.52      4.25 o 
   5   2  10      118.97      122.31      9.85 o 
   6   2  10        7.39        5.30      3.08 o 
   7   2  10       11.71       12.10      4.09 o 
   8   2  10        2.28        2.42      4.18 o 
  -9   3  10        0.78       -0.65      4.13 o 
  -8   3  10        9.62        4.40      3.30 o 
  -7   3  10       54.73       49.93      4.14 o 
  -6   3  10        0.27        1.75      2.27 o 
  -5   3  10      135.28      138.62      5.26 o 
  -4   3  10      261.20      219.55      6.05 o 
  -3   3  10      328.80      302.21      6.97 o 
  -2   3  10       68.80       52.35      4.54 o 
  -1   3  10      185.14      207.59      6.31 o 
   0   3  10        5.02        4.54      1.82 o 
   1   3  10        0.53        1.45      2.16 o 
   2   3  10       43.45       50.71     15.44 o 
   3   3  10      229.92      223.13     10.08 o 
   4   3  10      416.86      393.53     15.02 o 
   5   3  10      590.14      571.44     37.77 o 
   6   3  10      112.16      110.14     12.28 o 
   7   3  10        3.34        3.00      3.94 o 
   8   3  10       17.22        7.70      5.05 o 
  -8   4  10       85.51       86.09      6.32 o 
  -7   4  10       82.46       71.81      5.31 o 
  -6   4  10        0.11       -2.16      3.63 o 
  -5   4  10        0.16        1.17      2.02 o 
  -4   4  10       41.69       57.68      3.48 o 
  -3   4  10      253.44      241.27      6.13 o 
  -2   4  10        8.21        1.65      2.34 o 
  -1   4  10       66.10       74.60      4.05 o 
   0   4  10       54.70       56.05      3.63 o 
   1   4  10      199.49      200.46      8.17 o 
   2   4  10        2.31        1.06      1.81 o 
   3   4  10      298.85      283.07     11.91 o 
   4   4  10        3.40        0.48      4.18 o 
   5   4  10       21.08       15.02      5.79 o 
   6   4  10        0.37       -1.19      6.99 o 
   7   4  10        5.75        4.02      5.29 o 
   8   4  10       15.31       28.35      5.44 o 
  -8   5  10       46.98       59.56      5.58 o 
  -7   5  10       38.32       37.20      4.39 o 
  -6   5  10       38.15       37.38      4.15 o 
  -5   5  10       52.07       39.84      3.88 o 
  -4   5  10       62.82       64.99      3.73 o 
  -3   5  10      419.58      402.49     13.37 o 
  -2   5  10       53.44       52.75      4.40 o 
  -1   5  10      175.40      171.14      6.87 o 
   0   5  10       59.35       50.36      3.68 o 
   1   5  10       70.87       81.58      5.97 o 
   2   5  10      638.28      637.99     18.09 o 
   3   5  10      196.45      203.32     15.46 o 
   4   5  10       84.58       82.30      8.05 o 
   5   5  10      693.77      627.44     20.57 o 
   6   5  10       17.86       15.67      6.68 o 
   7   5  10       19.67       13.72      6.02 o 
  -7   6  10      134.98      150.45      7.99 o 
  -6   6  10        5.25        5.39      3.53 o 
  -5   6  10      176.21      187.96     12.91 o 
  -4   6  10       26.05       29.67      4.86 o 
  -3   6  10      292.22      311.80     15.89 o 
  -2   6  10       49.78       41.96      4.31 o 
  -1   6  10      164.86      150.68     12.94 o 
   0   6  10       79.91       83.60      7.02 o 
   1   6  10       15.97       12.59      2.45 o 
   2   6  10      157.05      171.89      9.85 o 
   3   6  10       12.17       10.32      8.28 o 
   4   6  10       69.42       75.67      8.04 o 
   5   6  10       52.94       45.25      7.58 o 
   6   6  10        1.96        4.93      4.11 o 
  -6   7  10        0.92       -4.05      4.05 o 
  -5   7  10       20.31       13.46      5.79 o 
  -4   7  10       45.75       48.84     23.01 o 
  -3   7  10       96.93       97.58     19.53 o 
  -2   7  10       24.69       17.09      3.63 o 
  -1   7  10      294.26      309.53     11.09 o 
   0   7  10      101.46      104.59      7.45 o 
   1   7  10      589.22      596.82     17.56 o 
   2   7  10      107.53      108.41     13.85 o 
   3   7  10      534.12      547.25     20.37 o 
   4   7  10       38.29       43.90      6.82 o 
   5   7  10      268.25      252.88     20.90 o 
   6   7  10        0.34        9.15      4.97 o 
  -5   8  10        3.62       14.70      5.48 o 
  -4   8  10      316.04      333.81     13.83 o 
  -3   8  10      197.47      219.63     38.40 o 
  -2   8  10       62.33       57.18     10.43 o 
  -1   8  10       75.09       60.59     11.92 o 
   0   8  10       32.34       28.42      7.43 o 
   1   8  10       12.84       12.11      6.15 o 
   2   8  10        3.44        3.26      4.68 o 
   3   8  10        2.09        4.53      7.81 o 
   4   8  10        8.48        6.16      8.90 o 
  -3   9  10        1.57       -1.99     10.26 o 
  -2   9  10       19.88       21.52     11.26 o 
  -1   9  10        0.54        3.10      7.92 o 
   0   9  10      154.71      166.86     14.54 o 
   1   9  10        3.49        5.96     16.55 o 
   2   9  10       25.77       45.36     24.50 o 
  -9   0  11        0.37        2.46     10.93 o 
  -7   0  11      335.48      286.52     12.03 o 
  -5   0  11      187.31      179.52      8.72 o 
  -3   0  11       12.07        7.02      2.63 o 
  -1   0  11      232.67      254.43      8.50 o 
   1   0  11      154.44      140.23      9.11 o 
   3   0  11      685.72      639.40     48.34 o 
   5   0  11       41.90       45.68     18.54 o 
   7   0  11      196.29      170.64     26.49 o 
  -9   1  11        0.00       -1.51      3.23 o 
  -8   1  11        0.71        9.03      3.29 o 
  -7   1  11      102.27       99.16      5.61 o 
  -6   1  11       43.36       45.78      3.98 o 
  -5   1  11      219.34      226.38      8.17 o 
  -4   1  11      392.22      383.39      8.59 o 
  -3   1  11      249.28      262.83      6.57 o 
  -2   1  11      111.65      121.76      4.28 o 
  -1   1  11      375.45      363.43      7.51 o 
   0   1  11       31.95       30.65      3.10 o 
   1   1  11       20.67       31.06      4.06 o 
   2   1  11      620.25      605.47     18.15 o 
   3   1  11      176.74      149.71      8.22 o 
   4   1  11      101.94      116.81      8.41 o 
   5   1  11      206.64      203.36     23.46 o 
   6   1  11       12.31        6.38      5.84 o 
   7   1  11       45.56       49.35      4.33 o 
   8   1  11        1.49        0.48      4.16 o 
  -9   2  11       52.11       63.27      6.39 o 
  -8   2  11        0.05       -1.20      2.98 o 
  -7   2  11      434.94      451.17     10.90 o 
  -6   2  11      629.72      598.02     13.28 o 
  -5   2  11      105.19      102.25      6.82 o 
  -4   2  11        1.79       -0.84      1.84 o 
  -3   2  11       44.16       39.52      2.93 o 
  -2   2  11      163.98      177.63      5.07 o 
  -1   2  11      139.36      129.36      4.63 o 
   0   2  11       79.94       86.48      5.22 o 
   1   2  11      669.53      660.23     15.12 o 
   2   2  11        3.04        2.45      3.01 o 
   3   2  11      834.46      831.56     19.42 o 
   4   2  11      111.28       99.82      8.71 o 
   5   2  11       84.11       76.92      8.69 o 
   6   2  11        0.97        4.57      5.76 o 
   7   2  11       89.29       83.95      6.70 o 
   8   2  11       22.27       22.89      7.17 o 
  -8   3  11        1.38        3.80      3.16 o 
  -7   3  11        1.06        0.72      2.49 o 
  -6   3  11       90.94       88.58      5.54 o 
  -5   3  11     1183.52     1099.29     20.94 o 
  -4   3  11      291.92      287.49      8.19 o 
  -3   3  11     1916.33     1822.58     27.06 o 
  -2   3  11      700.34      691.55     12.18 o 
  -1   3  11      863.01      812.30     14.49 o 
   0   3  11       85.00       91.76      7.07 o 
   1   3  11      266.41      285.57     10.51 o 
   2   3  11      259.75      245.46      9.64 o 
   3   3  11      285.60      267.51     16.22 o 
   4   3  11        0.07       -1.42      4.27 o 
   5   3  11       19.28        8.96      5.83 o 
   6   3  11        2.18        3.98      6.10 o 
   7   3  11        0.35        0.87      4.30 o 
   8   3  11        0.03       -2.28      3.78 o 
  -8   4  11       87.07       97.54      8.63 o 
  -7   4  11       17.24       17.60      3.73 o 
  -6   4  11      826.77      843.73     23.68 o 
  -5   4  11        1.09        1.62      2.20 o 
  -4   4  11       13.56       11.27      2.47 o 
  -3   4  11       14.46       18.27      2.40 o 
  -2   4  11        9.64        6.59      2.27 o 
  -1   4  11      116.28      112.82     11.57 o 
   0   4  11      157.76      158.31      5.91 o 
   1   4  11      947.36      978.57     17.79 o 
   2   4  11      786.06      781.65     20.82 o 
   3   4  11       76.22       80.49     12.55 o 
   4   4  11      697.77      708.58     21.10 o 
   5   4  11       74.42       81.20      8.97 o 
   6   4  11       22.52       23.18      7.52 o 
   7   4  11       30.91       33.16      5.45 o 
  -7   5  11        0.21        1.59      2.97 o 
  -6   5  11      149.50      146.62      6.64 o 
  -5   5  11        2.39        5.50      2.81 o 
  -4   5  11      804.90      763.00     16.68 o 
  -3   5  11      108.54       93.96      5.44 o 
  -2   5  11     1198.10     1178.71     22.65 o 
  -1   5  11        8.37       11.88      3.27 o 
   0   5  11      193.90      188.79      7.17 o 
   1   5  11       41.81       37.42      3.39 o 
   2   5  11       36.71       41.95     10.12 o 
   3   5  11       29.02       29.60      5.62 o 
   4   5  11        0.71        3.68      5.00 o 
   5   5  11      162.64      184.80     12.64 o 
   6   5  11        0.46       -5.12      6.49 o 
   7   5  11       11.95       11.07      4.80 o 
  -7   6  11       27.03       34.56      4.77 o 
  -6   6  11       10.17        5.85      3.05 o 
  -5   6  11       43.30       38.65     11.92 o 
  -4   6  11       25.08       22.15     13.90 o 
  -3   6  11       94.06       99.97     33.27 o 
  -2   6  11       67.75       79.90      6.50 o 
  -1   6  11        0.20        0.25      2.66 o 
   0   6  11        0.66       -2.13      2.20 o 
   1   6  11       59.89       67.08      9.38 o 
   2   6  11      310.97      304.81     12.75 o 
   3   6  11      196.60      187.37     10.72 o 
   4   6  11      382.67      380.21     18.68 o 
   5   6  11        4.82       11.66      9.11 o 
   6   6  11       92.26      114.15     13.17 o 
  -6   7  11        0.44       -4.68      5.63 o 
  -5   7  11        6.09        7.20      8.77 o 
  -4   7  11        0.07       -0.80      3.97 o 
  -3   7  11       36.01       38.35      5.33 o 
  -2   7  11       15.53       23.02      4.17 o 
  -1   7  11        7.93        7.24      3.64 o 
   0   7  11       80.46       89.07      9.83 o 
   1   7  11        4.74        9.70      4.88 o 
   2   7  11      400.66      448.50     23.00 o 
   3   7  11        3.47        9.85      4.93 o 
   4   7  11      174.98      166.52     20.05 o 
   5   7  11       27.56       39.90     13.41 o 
  -4   8  11       17.52       26.46      5.63 o 
  -3   8  11        6.02        5.38      3.97 o 
  -2   8  11        1.39        0.33      5.46 o 
  -1   8  11       11.86       19.53      9.27 o 
   0   8  11        0.99        4.07      6.69 o 
   1   8  11       21.62       19.31      7.24 o 
   2   8  11       34.34       32.01      6.38 o 
   3   8  11       62.53       37.65     10.63 o 
   4   8  11       34.18       29.76     11.58 o 
  -2   9  11       85.47       83.43     15.56 o 
  -1   9  11        0.34        8.86      8.13 o 
   0   9  11        2.48       12.69     19.70 o 
   1   9  11       22.84       60.92     24.83 o 
  -8   0  12       14.19       12.72      5.27 o 
  -6   0  12      950.64      968.82     25.08 o 
  -4   0  12     1496.71     1465.42     40.39 o 
  -2   0  12     2542.69     2470.69     49.42 o 
   0   0  12      473.57      502.98     12.40 o 
   2   0  12      413.10      474.32     18.86 o 
   4   0  12      654.56      578.36     24.13 o 
   6   0  12        0.03       -2.74      7.46 o 
   8   0  12       92.73       79.34      8.20 o 
  -9   1  12       65.84       77.63      7.64 o 
  -8   1  12      370.78      396.22     17.59 o 
  -7   1  12      176.06      176.99      7.05 o 
  -6   1  12      185.17      200.85      6.97 o 
  -5   1  12        4.98        3.10      2.29 o 
  -4   1  12       46.36       43.29      4.80 o 
  -3   1  12       21.15       24.22      3.54 o 
  -2   1  12      115.00      132.30      4.57 o 
  -1   1  12      103.21       96.69      3.86 o 
   0   1  12      515.81      522.70     10.40 o 
   1   1  12      267.80      277.51      9.55 o 
   2   1  12      414.84      456.05     16.01 o 
   3   1  12       27.59       21.59      4.43 o 
   4   1  12       22.85       33.14      6.08 o 
   5   1  12       20.29       16.18      5.56 o 
   6   1  12      302.71      280.29     15.56 o 
   7   1  12        9.37       10.15      3.94 o 
   8   1  12       68.73       84.54      8.64 o 
  -8   2  12        2.55        2.84      3.14 o 
  -7   2  12        0.25        1.52      3.73 o 
  -6   2  12      191.10      190.11      7.36 o 
  -5   2  12      151.66      147.49      5.62 o 
  -4   2  12        3.80        2.39      2.05 o 
  -3   2  12      488.71      477.64      9.71 o 
  -2   2  12       34.49       32.49      2.78 o 
  -1   2  12      244.65      254.80     14.19 o 
   0   2  12      166.17      162.36      5.40 o 
   1   2  12      137.12      144.16      7.55 o 
   2   2  12      855.56      878.95     19.79 o 
   3   2  12      110.59       93.45      7.37 o 
   4   2  12     1009.85      996.24     27.93 o 
   5   2  12        5.32        3.58      7.04 o 
   6   2  12        6.60        1.32      6.03 o 
   7   2  12        1.90        4.13      9.71 o 
   8   2  12       20.32       11.15      6.61 o 
  -8   3  12        0.93        1.87      3.35 o 
  -7   3  12       40.98       35.52      3.95 o 
  -6   3  12       50.36       47.48      4.05 o 
  -5   3  12        5.49        7.02      2.48 o 
  -4   3  12      187.60      165.66      7.87 o 
  -3   3  12      445.50      429.87      9.20 o 
  -2   3  12      815.47      827.17     21.36 o 
  -1   3  12      364.60      358.65      8.55 o 
   0   3  12      366.72      368.97      9.22 o 
   1   3  12       88.65       83.28      4.24 o 
   2   3  12        6.37       10.57      4.35 o 
   3   3  12       18.97       23.67      5.42 o 
   4   3  12        0.45        2.37      5.68 o 
   5   3  12       75.29       76.02      9.01 o 
   6   3  12      121.73       96.30     10.62 o 
   7   3  12       49.86       40.75      9.36 o 
  -8   4  12        0.04        0.70      3.25 o 
  -7   4  12       12.87       11.30      3.49 o 
  -6   4  12       80.11       81.90      5.68 o 
  -5   4  12      108.57      121.11      5.45 o 
  -4   4  12       80.97       75.04      4.19 o 
  -3   4  12       86.40       87.35      5.97 o 
  -2   4  12       91.26       88.13      4.54 o 
  -1   4  12       34.67       29.10      3.78 o 
   0   4  12        0.30       -0.33      2.11 o 
   1   4  12      626.91      652.04     13.50 o 
   2   4  12       82.05       84.36      7.63 o 
   3   4  12      535.55      519.50     17.19 o 
   4   4  12       86.89       79.53      8.38 o 
   5   4  12      158.46      158.93     12.10 o 
   6   4  12        1.93        5.84      6.90 o 
   7   4  12        0.67        3.40      4.37 o 
  -7   5  12        9.80       12.85      3.84 o 
  -6   5  12        0.65        7.86      4.19 o 
  -5   5  12        2.67        0.46      2.80 o 
  -4   5  12       29.36       17.71     10.76 o 
  -3   5  12      452.41      452.16     12.35 o 
  -2   5  12        6.22        7.75      2.84 o 
  -1   5  12      521.69      504.53     14.91 o 
   0   5  12        0.66        1.28      2.16 o 
   1   5  12        4.19        8.54      4.01 o 
   2   5  12       15.99       21.93      8.13 o 
   3   5  12        0.80        3.18      4.70 o 
   4   5  12        9.51       11.75      5.55 o 
   5   5  12        9.05       18.98      7.04 o 
   6   5  12        5.34        0.83      6.73 o 
  -6   6  12       54.40       65.71      7.51 o 
  -5   6  12       26.34       33.94      7.61 o 
  -4   6  12       27.86       25.66      5.06 o 
  -3   6  12      118.26      123.06     12.58 o 
  -2   6  12        8.63        6.11      2.95 o 
  -1   6  12        5.74        8.41      2.75 o 
   0   6  12        0.16        3.10      2.40 o 
   1   6  12      233.70      225.54     10.27 o 
   2   6  12       35.46       32.67      6.26 o 
   3   6  12        1.21        1.88      4.98 o 
   4   6  12       84.36       74.36      8.85 o 
   5   6  12        1.68        9.74      6.49 o 
   6   6  12       22.65       15.06      8.01 o 
  -5   7  12      113.46       99.08     15.23 o 
  -4   7  12       27.83       25.23      5.53 o 
  -3   7  12       51.42       31.66     11.59 o 
  -2   7  12        0.05       -2.19      3.58 o 
  -1   7  12        0.01        3.29      3.01 o 
   0   7  12        7.85        4.59      5.03 o 
   1   7  12       50.01       42.73      6.63 o 
   2   7  12       34.41       30.70      7.28 o 
   3   7  12       43.79       46.10     10.32 o 
   4   7  12       47.65       46.64      7.80 o 
   5   7  12        2.84       15.23     12.58 o 
  -4   8  12       74.78       78.22      7.78 o 
  -3   8  12      135.71      130.80      9.12 o 
  -2   8  12      150.26      191.36     20.53 o 
  -1   8  12       92.37       84.75     13.57 o 
   0   8  12       47.62       42.47     12.58 o 
   1   8  12      164.12      172.33     14.27 o 
   2   8  12        0.08       -0.59      5.17 o 
   3   8  12        2.67        8.41      9.67 o 
  -7   0  13      312.62      312.14     13.33 o 
  -5   0  13      738.97      759.62     20.49 o 
  -3   0  13     2777.47     2780.37    132.59 o 
  -1   0  13     1850.20     1811.75     37.91 o 
   1   0  13      561.03      562.49     34.76 o 
   3   0  13     1282.69     1320.64     65.55 o 
   5   0  13      273.98      211.70     17.60 o 
   7   0  13       69.04       72.50     16.88 o 
  -8   1  13        1.84        0.98      3.27 o 
  -7   1  13        9.77       13.80      3.23 o 
  -6   1  13       38.17       41.55      3.92 o 
  -5   1  13      254.97      243.10      7.23 o 
  -4   1  13        9.94        6.13      2.43 o 
  -3   1  13       46.01       40.28      3.19 o 
  -2   1  13      134.33      131.71      7.23 o 
  -1   1  13        0.05        0.21      1.53 o 
   0   1  13       26.50       16.75      2.73 o 
   1   1  13       22.19       15.57      3.65 o 
   2   1  13        5.85        5.43      3.56 o 
   3   1  13      402.43      398.77     13.40 o 
   4   1  13       95.21      108.18      9.17 o 
   5   1  13       64.96       91.58     10.93 o 
   6   1  13       18.54       22.18      8.12 o 
   7   1  13       20.89       37.94      9.26 o 
  -8   2  13       54.90       61.08      5.54 o 
  -7   2  13       46.23       61.73      4.76 o 
  -6   2  13       63.08       61.21      4.49 o 
  -5   2  13      694.12      736.41     19.11 o 
  -4   2  13      569.47      561.45     12.01 o 
  -3   2  13      325.56      306.34      7.51 o 
  -2   2  13      606.49      582.96     11.21 o 
  -1   2  13        0.65        3.40      2.30 o 
   0   2  13        1.97        0.64      2.09 o 
   1   2  13       83.77       77.91      6.02 o 
   2   2  13      158.84      163.54     12.95 o 
   3   2  13      700.53      685.14     18.23 o 
   4   2  13        0.58        5.02      4.84 o 
   5   2  13       20.69       19.13      6.83 o 
   6   2  13       39.00       30.51     13.41 o 
   7   2  13       33.98       33.16      9.02 o 
  -8   3  13        8.68       11.95      4.03 o 
  -7   3  13        4.66        1.39      2.94 o 
  -6   3  13        0.08       -1.11      2.53 o 
  -5   3  13        0.05        2.25      2.29 o 
  -4   3  13      209.22      207.80      6.46 o 
  -3   3  13      258.63      219.76      9.37 o 
  -2   3  13        0.03       -0.72      2.21 o 
  -1   3  13      208.38      205.93     10.08 o 
   0   3  13      304.13      315.85     11.29 o 
   1   3  13       80.60       88.87      6.67 o 
   2   3  13      142.99      163.98     18.97 o 
   3   3  13       19.53       28.98      5.92 o 
   4   3  13       36.43       35.64      6.86 o 
   5   3  13        3.87        4.63      6.95 o 
   6   3  13        7.40       17.56      7.80 o 
   7   3  13       12.19        9.44      8.51 o 
  -7   4  13       97.90      107.12      7.76 o 
  -6   4  13      125.15      127.11      9.68 o 
  -5   4  13      189.30      201.69      6.66 o 
  -4   4  13      465.29      422.07      9.60 o 
  -3   4  13       22.31       25.52      6.47 o 
  -2   4  13        6.95       10.79      2.96 o 
  -1   4  13       87.49       69.36     11.28 o 
   0   4  13      345.38      344.06      9.14 o 
   1   4  13       76.90       73.42      4.72 o 
   2   4  13      112.27       94.52      8.03 o 
   3   4  13        2.26       -0.31      4.50 o 
   4   4  13       83.09       55.56      7.88 o 
   5   4  13        0.45       -5.59      5.96 o 
   6   4  13       16.46       11.11      7.92 o 
  -7   5  13       11.45       16.84      4.04 o 
  -6   5  13       10.62        4.83      4.26 o 
  -5   5  13       58.98       61.22      5.14 o 
  -4   5  13      119.59      129.81      8.75 o 
  -3   5  13        1.03        1.07      2.79 o 
  -2   5  13      138.08      131.54      6.28 o 
  -1   5  13        4.30        8.26      2.85 o 
   0   5  13      736.84      750.79     15.48 o 
   1   5  13       89.04       96.53      5.16 o 
   2   5  13       12.17        7.34      4.76 o 
   3   5  13      122.94      117.74     28.53 o 
   4   5  13        7.30       13.80      6.05 o 
   5   5  13       14.25       20.38      8.55 o 
   6   5  13        3.98       -1.51      7.40 o 
  -6   6  13       44.57       37.38      6.51 o 
  -5   6  13       11.31       10.96      4.82 o 
  -4   6  13      376.63      382.49     28.80 o 
  -3   6  13        0.26       -2.20      3.29 o 
  -2   6  13      238.18      252.98     10.17 o 
  -1   6  13        0.17        1.52      2.72 o 
   0   6  13       64.05       63.30      5.83 o 
   1   6  13       46.57       47.03      7.73 o 
   2   6  13       25.20       20.50      9.28 o 
   3   6  13      184.70      186.40     19.59 o 
   4   6  13        1.48        7.28      6.15 o 
   5   6  13        1.72       -3.67      6.40 o 
  -5   7  13        4.23       -0.46      4.29 o 
  -4   7  13       58.16       52.28      9.77 o 
  -3   7  13        0.11        1.77      4.15 o 
  -2   7  13        4.61        4.10      3.82 o 
  -1   7  13        4.36        1.80      7.28 o 
   0   7  13      146.41      144.46     10.32 o 
   1   7  13        7.45        5.42      5.51 o 
   2   7  13      164.51      197.29     18.41 o 
   3   7  13        6.46        6.45      5.94 o 
   4   7  13       61.74       84.54     10.07 o 
  -3   8  13      119.59      146.08      9.09 o 
  -2   8  13       58.05       90.71     16.22 o 
  -1   8  13      217.19      252.19     18.87 o 
   0   8  13       57.94       54.83     10.33 o 
   1   8  13       26.35       20.00      8.51 o 
   2   8  13        1.63        3.20      7.43 o 
  -8   0  14        3.04        3.81      4.67 o 
  -6   0  14       10.91        7.61      4.11 o 
  -4   0  14        5.21        1.14      2.93 o 
  -2   0  14       35.18       28.64      3.91 o 
   0   0  14       32.31       38.49      6.98 o 
   2   0  14       24.80       20.75      8.94 o 
   4   0  14       18.25       23.26      8.23 o 
   6   0  14       31.82       34.82     13.90 o 
  -8   1  14        3.78        3.46      3.92 o 
  -7   1  14       27.36       21.70      3.81 o 
  -6   1  14       99.28      112.91      5.97 o 
  -5   1  14       53.75       44.67      3.79 o 
  -4   1  14       19.54       12.26      2.66 o 
  -3   1  14      137.16      133.78      8.65 o 
  -2   1  14       61.04       65.33      5.37 o 
  -1   1  14       66.21       64.85      4.39 o 
   0   1  14      303.92      303.02     11.21 o 
   1   1  14        7.36        6.57      3.54 o 
   2   1  14      129.79       96.30      7.25 o 
   3   1  14       13.44        8.11      5.83 o 
   4   1  14       50.81       41.82      6.77 o 
   5   1  14       11.09       21.90      6.64 o 
   6   1  14       11.15        4.46     11.51 o 
   7   1  14        1.81       -4.19      7.50 o 
  -8   2  14        3.78       10.75      3.60 o 
  -7   2  14        0.47       -1.19      2.91 o 
  -6   2  14      233.89      250.63      8.06 o 
  -5   2  14        3.01        3.15      2.59 o 
  -4   2  14      150.86      148.98      7.60 o 
  -3   2  14       57.33       53.99      5.26 o 
  -2   2  14       46.28       45.33      3.31 o 
  -1   2  14       48.78       44.44      3.83 o 
   0   2  14       94.12       95.60      5.03 o 
   1   2  14       22.40       19.80      4.50 o 
   2   2  14      285.45      270.72     11.19 o 
   3   2  14       52.73       45.55      6.24 o 
   4   2  14       36.47       43.15      6.75 o 
   5   2  14        6.70       14.17      7.74 o 
   6   2  14       63.47       93.76     11.63 o 
   7   2  14        1.34        3.17      7.07 o 
  -7   3  14       10.02        3.80      4.25 o 
  -6   3  14        1.97        2.57      2.72 o 
  -5   3  14      133.46      127.12      5.92 o 
  -4   3  14       15.82       10.89      2.74 o 
  -3   3  14       18.97       18.52      3.68 o 
  -2   3  14      428.25      426.80     10.19 o 
  -1   3  14      370.15      376.65     12.04 o 
   0   3  14     1408.10     1437.66     25.59 o 
   1   3  14      272.46      277.08     10.82 o 
   2   3  14      253.27      278.94     24.08 o 
   3   3  14        9.44        3.62      4.98 o 
   4   3  14      115.61       68.14      8.64 o 
   5   3  14        5.97       -3.50      6.18 o 
   6   3  14       43.39       43.03      9.13 o 
  -7   4  14      142.13      163.00      8.18 o 
  -6   4  14       15.38       14.79      3.57 o 
  -5   4  14      166.38      168.97      6.32 o 
  -4   4  14       34.26       34.34      5.42 o 
  -3   4  14      303.14      291.83      9.31 o 
  -2   4  14        0.50        0.53      2.54 o 
  -1   4  14      104.69      115.89      6.04 o 
   0   4  14        2.98        4.42      2.63 o 
   1   4  14       22.82       13.89      5.13 o 
   2   4  14      471.07      487.26     32.78 o 
   3   4  14       32.34       36.14      7.64 o 
   4   4  14       31.04       25.68      7.06 o 
   5   4  14      123.64      127.70     13.09 o 
   6   4  14       12.66       11.16      9.54 o 
  -6   5  14       39.09       43.59      4.99 o 
  -5   5  14       53.09       69.25      5.48 o 
  -4   5  14        0.28       -3.52      3.52 o 
  -3   5  14       68.26       62.03      7.62 o 
  -2   5  14        3.18        7.64      3.74 o 
  -1   5  14      329.19      336.57     10.14 o 
   0   5  14       71.59       77.79      5.12 o 
   1   5  14      554.96      532.43     13.91 o 
   2   5  14       62.98       80.72     15.44 o 
   3   5  14       15.38       16.24      6.23 o 
   4   5  14        4.22        9.18      6.12 o 
   5   5  14        0.42        1.12      6.70 o 
  -5   6  14       10.19        5.88      4.52 o 
  -4   6  14       25.60       29.98      5.39 o 
  -3   6  14        3.08        3.53      4.15 o 
  -2   6  14       20.05       18.27      4.08 o 
  -1   6  14       43.20       29.04      4.01 o 
   0   6  14        0.01        1.64      3.44 o 
   1   6  14        0.96        5.82      6.68 o 
   2   6  14       86.80       79.08      8.56 o 
   3   6  14       14.70       15.75      6.36 o 
   4   6  14        3.81       11.58      6.43 o 
  -4   7  14       21.88       23.37      5.49 o 
  -3   7  14        0.06       -3.58      3.58 o 
  -2   7  14       20.60       29.31      5.00 o 
  -1   7  14       28.24       21.58     10.76 o 
   0   7  14       46.91       40.30     19.70 o 
   1   7  14       39.67       43.42      7.50 o 
   2   7  14        5.63        6.02      5.85 o 
   3   7  14       51.20       40.12     14.03 o 
  -1   8  14       57.58       54.76     11.03 o 
   0   8  14        2.05       -0.13      7.28 o 
  -7   0  15        0.51        0.20      4.11 o 
  -5   0  15       20.56       17.67      4.38 o 
  -3   0  15      319.79      333.00     11.75 o 
  -1   0  15     3851.26     4096.55     69.89 o 
   1   0  15     1134.47     1216.36     60.59 o 
   3   0  15       25.30       15.69     11.26 o 
   5   0  15      145.80      142.93     16.23 o 
  -7   1  15      271.23      258.41     15.10 o 
  -6   1  15      139.67      131.93      9.51 o 
  -5   1  15      152.80      137.50      5.79 o 
  -4   1  15       76.15       70.31      4.87 o 
  -3   1  15       14.82       11.72      2.45 o 
  -2   1  15       16.08       15.36      2.59 o 
  -1   1  15        8.06       15.05      2.45 o 
   0   1  15       76.26       69.03      5.41 o 
   1   1  15      796.54      873.26     20.66 o 
   2   1  15       52.19       39.43      5.97 o 
   3   1  15       15.70       14.16      4.95 o 
   4   1  15       10.93       11.17     11.13 o 
   5   1  15      216.73      249.37     22.15 o 
   6   1  15        4.00        9.42      7.99 o 
  -7   2  15       43.95       44.78      5.11 o 
  -6   2  15        1.40        0.60      2.81 o 
  -5   2  15        0.02        2.98      2.65 o 
  -4   2  15       33.18       24.01      3.35 o 
  -3   2  15        4.27        5.87      2.43 o 
  -2   2  15      101.97      100.48      4.64 o 
  -1   2  15      381.76      399.61     10.21 o 
   0   2  15      978.44      998.73     17.90 o 
   1   2  15       73.85       72.18      6.43 o 
   2   2  15        0.03        0.30      4.73 o 
   3   2  15        4.62        6.14      4.71 o 
   4   2  15      142.76      141.29     10.39 o 
   5   2  15      202.44      185.54     14.10 o 
   6   2  15        1.38       13.97      8.05 o 
  -7   3  15        3.08        4.23      3.43 o 
  -6   3  15       11.11        8.55      5.02 o 
  -5   3  15       57.98       55.89      4.42 o 
  -4   3  15       12.60        6.58      2.63 o 
  -3   3  15       44.27       46.25      3.78 o 
  -2   3  15       40.80       36.86      4.01 o 
  -1   3  15       33.15       31.06      4.14 o 
   0   3  15       13.46       10.40      2.77 o 
   1   3  15       18.72        8.17      4.34 o 
   2   3  15        0.04        2.48      4.10 o 
   3   3  15       15.49       10.42      5.30 o 
   4   3  15        8.17       14.70      6.37 o 
   5   3  15       44.47       26.85      8.13 o 
   6   3  15       15.32       22.74      9.04 o 
  -6   4  15       43.09       39.15      7.67 o 
  -5   4  15       30.83       35.60      6.75 o 
  -4   4  15       88.65       95.70      5.36 o 
  -3   4  15       21.44       22.63      5.33 o 
  -2   4  15       88.05       77.14     11.31 o 
  -1   4  15        0.05       -2.83      2.83 o 
   0   4  15       14.82        8.96      3.03 o 
   1   4  15        0.86       -1.28      4.59 o 
   2   4  15       95.52       95.04      8.99 o 
   3   4  15        0.14        0.79      5.32 o 
   4   4  15      195.73      184.70     13.29 o 
   5   4  15       12.65       12.35      8.33 o 
  -6   5  15       13.06       10.00      3.69 o 
  -5   5  15      161.43      177.14     10.39 o 
  -4   5  15        6.68        6.09      4.20 o 
  -3   5  15       46.62       34.22      5.82 o 
  -2   5  15       33.57       34.54      4.27 o 
  -1   5  15        4.04        4.03      2.97 o 
   0   5  15       79.68       78.24      9.68 o 
   1   5  15       15.10       12.54      5.27 o 
   2   5  15        1.71        8.89      5.82 o 
   3   5  15        0.41        8.80      6.14 o 
   4   5  15        9.86       11.83      6.99 o 
   5   5  15        2.53       10.46     10.59 o 
  -4   6  15        6.00        8.64      4.64 o 
  -3   6  15       39.56       51.34     14.90 o 
  -2   6  15       70.57       92.86      7.27 o 
  -1   6  15       45.92       43.49      4.49 o 
   0   6  15       69.89       78.60      8.84 o 
   1   6  15       58.49       51.98      7.94 o 
   2   6  15        5.32       -0.30      5.72 o 
   3   6  15        8.93        9.28      6.60 o 
   4   6  15        7.52        9.60      9.60 o 
  -3   7  15       12.79        9.68      5.06 o 
  -2   7  15        0.40        5.37      4.17 o 
  -1   7  15        0.20        4.70      7.14 o 
   0   7  15        2.43        1.15     11.42 o 
   1   7  15       35.41       42.88      7.90 o 
   2   7  15        6.96        9.07      9.72 o 
  -6   0  16       78.78       69.38      7.41 o 
  -4   0  16      111.08      109.53      7.90 o 
  -2   0  16      526.55      562.51     27.98 o 
   0   0  16      140.45      117.90     11.46 o 
   2   0  16       61.14       61.60     10.01 o 
   4   0  16        1.18        2.13      7.85 o 
   6   0  16        0.87       -4.00      9.86 o 
  -7   1  16       25.15       17.77      3.97 o 
  -6   1  16       34.23       29.37      4.18 o 
  -5   1  16        3.06        1.09      2.58 o 
  -4   1  16        0.00        3.80      2.52 o 
  -3   1  16       17.35       20.18      3.03 o 
  -2   1  16       28.38       32.10      3.39 o 
  -1   1  16       37.11       38.28      4.03 o 
   0   1  16       10.91       24.10      4.85 o 
   1   1  16       37.32       27.93      6.12 o 
   2   1  16       17.02       20.91      5.35 o 
   3   1  16        2.05        4.38      5.03 o 
   4   1  16      197.25      206.17     13.11 o 
   5   1  16        5.05       22.00      7.20 o 
   6   1  16       21.60       30.06      9.22 o 
  -7   2  16       39.87       21.83      3.99 o 
  -6   2  16      142.20      153.97      9.70 o 
  -5   2  16       71.12       75.34      5.59 o 
  -4   2  16      157.79      136.67      6.16 o 
  -3   2  16       74.17       67.32      4.47 o 
  -2   2  16      417.50      422.53      9.28 o 
  -1   2  16      224.09      220.34      8.56 o 
   0   2  16       14.50        9.26      3.38 o 
   1   2  16       25.52       24.67      5.36 o 
   2   2  16       16.30       17.10      5.30 o 
   3   2  16        0.09       -1.17      4.72 o 
   4   2  16       13.02       14.52      6.53 o 
   5   2  16        2.82        0.66      6.90 o 
   6   2  16        0.04        8.32      8.99 o 
  -6   3  16       75.92       61.81      5.35 o 
  -5   3  16        0.03        1.31      2.67 o 
  -4   3  16        1.39        2.46      2.55 o 
  -3   3  16       73.39       79.46      8.84 o 
  -2   3  16      513.62      567.71     14.18 o 
  -1   3  16      142.00      142.17      6.61 o 
   0   3  16      278.83      295.56     11.49 o 
   1   3  16        7.38        8.27      4.83 o 
   2   3  16       61.16       89.09      8.87 o 
   3   3  16       62.75       65.40      8.41 o 
   4   3  16       42.59       43.03      8.75 o 
   5   3  16        6.64        6.89      7.51 o 
  -6   4  16       14.82       17.68      4.44 o 
  -5   4  16      254.58      271.11      9.71 o 
  -4   4  16       88.66       74.79      4.96 o 
  -3   4  16       62.63       53.72      5.06 o 
  -2   4  16      111.05      122.15      7.01 o 
  -1   4  16      109.57      101.32     10.47 o 
   0   4  16        6.67        1.19      2.96 o 
   1   4  16      214.60      233.44     12.46 o 
   2   4  16        1.51        2.07      4.99 o 
   3   4  16       72.94       74.30      9.43 o 
   4   4  16       45.70       66.78     19.02 o 
   5   4  16        7.75       14.86     11.75 o 
  -5   5  16       15.51       17.14      8.61 o 
  -4   5  16       54.79       42.92      7.28 o 
  -3   5  16       44.40       43.28      6.09 o 
  -2   5  16       24.70       22.49      4.36 o 
  -1   5  16      261.10      258.73     10.06 o 
   0   5  16        0.06        2.19      5.07 o 
   1   5  16      119.11      111.77     11.99 o 
   2   5  16        4.27        2.87      5.85 o 
   3   5  16      187.25      204.85     13.85 o 
   4   5  16        1.23       -2.03      6.86 o 
  -3   6  16        6.90        4.56      4.41 o 
  -2   6  16       16.17       14.87      4.60 o 
  -1   6  16      134.55      132.61     13.54 o 
   0   6  16        5.82        5.46      6.08 o 
   1   6  16       30.44       48.66      8.13 o 
   2   6  16        5.67       10.26      6.42 o 
  -5   0  17       82.93       97.43     23.01 o 
  -3   0  17      300.46      320.58     12.40 o 
  -1   0  17       98.51       95.48      6.88 o 
   1   0  17       29.59       56.70     11.59 o 
   3   0  17       87.59       90.92     13.74 o 
   5   0  17       75.18       76.13     14.58 o 
  -6   1  17      129.97      155.57      7.42 o 
  -5   1  17      215.44      204.63      7.63 o 
  -4   1  17      189.57      175.92      6.89 o 
  -3   1  17      296.07      307.96      8.70 o 
  -2   1  17       32.79       34.07      5.40 o 
  -1   1  17       51.97       54.77      8.13 o 
   0   1  17        5.88        1.71      5.80 o 
   1   1  17        0.32        5.53      4.33 o 
   2   1  17       65.26       52.07      7.23 o 
   3   1  17       36.65       43.99     10.66 o 
   4   1  17        6.22       12.98      6.78 o 
   5   1  17       42.55       34.99     10.32 o 
  -6   2  17        6.14       -0.68      3.12 o 
  -5   2  17        0.18       -1.65      3.05 o 
  -4   2  17       54.51       63.49      4.73 o 
  -3   2  17        8.33        3.53      2.75 o 
  -2   2  17       10.54       13.85      3.45 o 
  -1   2  17      149.10      150.56      8.63 o 
   0   2  17        8.02        5.92      4.38 o 
   1   2  17        0.96        2.12      4.46 o 
   2   2  17      100.83      117.31      9.42 o 
   3   2  17      131.62      109.29     14.10 o 
   4   2  17       14.42       12.97      6.86 o 
   5   2  17       90.41       81.25     16.65 o 
  -5   3  17       40.97       46.12      4.68 o 
  -4   3  17       31.57       19.31      4.41 o 
  -3   3  17        0.02        3.62      3.44 o 
  -2   3  17       90.24       91.16      6.26 o 
  -1   3  17        0.04        5.22      3.04 o 
   0   3  17      106.35      113.51      6.64 o 
   1   3  17      230.18      217.82     12.42 o 
   2   3  17        1.62        9.65      5.87 o 
   3   3  17       45.53       38.47      8.18 o 
   4   3  17        0.29        7.55      6.63 o 
  -5   4  17        4.69        5.23      3.40 o 
  -4   4  17        2.58       -1.17      3.56 o 
  -3   4  17       38.81       27.66      4.57 o 
  -2   4  17      112.75      112.89      6.92 o 
  -1   4  17        1.25        1.86      3.34 o 
   0   4  17       24.45       24.42      4.23 o 
   1   4  17       13.62       15.00     12.04 o 
   2   4  17      166.68      164.26     12.10 o 
   3   4  17       91.85       98.71     10.73 o 
   4   4  17       33.56       38.16     12.43 o 
  -4   5  17        0.74       -0.23      4.41 o 
  -3   5  17       57.55       64.59      6.97 o 
  -2   5  17       37.86       41.75      7.34 o 
  -1   5  17        0.23        6.59      3.53 o 
   0   5  17       67.70       65.64      9.84 o 
   1   5  17        2.86       -0.44      5.37 o 
   2   5  17       28.59       20.57     11.01 o 
   3   5  17        2.27        3.05      7.07 o 
  -2   6  17       37.79       32.12     10.93 o 
  -1   6  17       29.85       24.82      9.64 o 
   0   6  17       14.21       13.03      8.01 o 
   1   6  17       19.31       16.60      7.30 o 
  -4   0  18       97.13      110.23      8.45 o 
  -2   0  18        9.44       -2.29      6.78 o 
   0   0  18     1414.34     1456.56     43.39 o 
   2   0  18      440.13      423.31     29.47 o 
   4   0  18      184.99      190.33     20.20 o 
  -5   1  18       34.81       36.48      4.22 o 
  -4   1  18       27.49       25.12      3.83 o 
  -3   1  18       70.16       89.07      8.22 o 
  -2   1  18      168.91      184.80      6.69 o 
  -1   1  18       16.70       22.05      4.74 o 
   0   1  18       40.34       32.00      6.07 o 
   1   1  18       52.08       46.73      6.80 o 
   2   1  18      197.52      198.58     13.14 o 
   3   1  18        0.57        6.09      5.88 o 
   4   1  18      113.37      134.16     11.92 o 
  -5   2  18        0.76        4.11      4.21 o 
  -4   2  18      307.67      339.68     12.85 o 
  -3   2  18        2.31       -0.15      2.91 o 
  -2   2  18       25.09       19.69      5.27 o 
  -1   2  18       44.56       46.91      6.09 o 
   0   2  18      277.10      268.38     12.94 o 
   1   2  18      155.04      153.48     11.01 o 
   2   2  18       19.54       23.50      6.41 o 
   3   2  18       55.57       44.57      8.01 o 
   4   2  18       24.33       34.20     13.76 o 
  -5   3  18        6.47       10.66      3.68 o 
  -4   3  18       27.48       23.41      3.69 o 
  -3   3  18        8.88        6.69      3.49 o 
  -2   3  18        2.29        1.90      3.47 o 
  -1   3  18        7.42       10.10      3.53 o 
   0   3  18        9.05       13.41      5.73 o 
   1   3  18      158.96      166.56     11.78 o 
   2   3  18       30.17       48.29     15.46 o 
   3   3  18        6.00       -0.49      6.91 o 
  -4   4  18       75.36       80.75     16.72 o 
  -3   4  18      147.10      166.72     16.74 o 
  -2   4  18       51.78       54.88      5.67 o 
  -1   4  18       39.38       38.05      6.06 o 
   0   4  18        4.98        4.36      3.63 o 
   1   4  18        0.01        5.62      5.88 o 
   2   4  18        0.06        1.17      6.19 o 
   3   4  18        3.70        3.35      7.41 o 
  -2   5  18      167.03      196.67     14.20 o 
  -1   5  18        4.17        5.67      3.95 o 
   0   5  18       40.49       41.94      5.29 o 
   1   5  18       95.07       85.31      9.84 o 
  -3   0  19        0.12       -0.35      3.91 o 
  -1   0  19       13.81       18.46      9.10 o 
   1   0  19      102.72      108.31     13.91 o 
   3   0  19      104.83      100.46     30.96 o 
  -4   1  19       21.46       26.22      3.96 o 
  -3   1  19        0.14       -2.90      2.90 o 
  -2   1  19       16.50       21.40      5.18 o 
  -1   1  19      210.39      242.11     13.19 o 
   0   1  19        1.39       -0.02      5.02 o 
   1   1  19      104.90      108.11      9.68 o 
   2   1  19        0.18        8.04      6.44 o 
   3   1  19      126.43      138.37     11.68 o 
  -4   2  19        4.26        4.80      3.21 o 
  -3   2  19      370.98      393.64     10.45 o 
  -2   2  19       95.08      102.15     10.89 o 
  -1   2  19      126.48      143.68      7.94 o 
   0   2  19       11.01       17.69      6.51 o 
   1   2  19       38.59       52.52      8.21 o 
   2   2  19       34.05       34.17      9.69 o 
   3   2  19        1.03        8.98      8.19 o 
  -3   3  19       25.65       24.21      4.80 o 
  -2   3  19      135.88      139.51      7.87 o 
  -1   3  19       93.86      102.02     13.54 o 
   0   3  19      127.16      115.86     10.38 o 
   1   3  19      190.16      205.70     13.77 o 
   2   3  19       89.53       96.23     19.72 o 
  -2   4  19      128.83      148.64      9.70 o 
  -1   4  19       95.79      106.59      7.28 o 
   0   4  19       14.39       28.09      7.38 o 
   1   4  19        0.08        5.83      6.11 o 
  -2   0  20      119.24      118.22      8.89 o 
   0   0  20       77.87       76.49     12.01 o 
   2   0  20       93.79      123.49     16.39 o 
  -3   1  20      123.37      140.35      7.98 o 
  -2   1  20      151.36      166.24      8.84 o 
  -1   1  20       79.19       86.92      9.59 o 
   0   1  20       74.77       77.59      9.06 o 
   1   1  20       10.89       12.23      6.71 o 
   2   1  20        2.00       -4.39      6.63 o 
  -2   2  20       35.40       25.85      4.78 o 
  -1   2  20        3.36        4.02      3.89 o 
   0   2  20       28.46       29.07      7.45 o 
   1   2  20        6.18       13.91      6.96 o 
                                                 
